# Supplementary material for: Salivary proteins potentially derived from horizontal gene transfer are critical for salivary sheath formation and other feeding processes
Source: Commun Biol. 2024 Mar 2;7:257. doi: 10.1038/s42003-024-05961-9 (PMC10908841; doi:10.1038/s42003-024-05961-9)
Supplement: Supplementary file 4 — Supplementary Data 1 [file 42003_2024_5961_MOESM4_ESM.xlsx]

## Sheet: Fig. 1
Fig. 1a Peptides of RpHESPs identified in infested soybean seed using LC-MS/MS
Gene	Peptide
RpHESP1	AEDITSLTK; AGFTTDNVLTLK; AGFTTDNVLTLKK; AGLTSPEISILIQSGFPR; ARYEPASLISLAK; ASDIIAIHEAGIPAYDIITVSR; DIISLTSTGFVPQQILTLTPLGYKPSDLISLVK; DIITLVTSGFK; DILQLSQAGISANDVISFTK; DILSVTK; DLLAITK; DLLTLTEVGVAPNDIISLTK; EGFVANDISFLR; EIIHLTK; EIVALTK; ELLSLVSTGLLAK; EVLSLLHLGLTASDVLSLR; FKVNEIVSLR; GKEVLSLLHLGLTASDVLSLR; IGFDAQSLLTVTR; ITSLINVGVGVR; KIGFDAQSLLTVTR; KSGFAASDLLGLSK; KSGVSTSDIIQLSK; KSSSNSSSNS…
RpHESP2	AESSASQSQESSVLSR; AGISHTSIESLLK; AGISVSQYSTVLQK; EVQQKPAPCGGGEGGCK; GCSSSDLLTLAR; GIATTDIISLAK; HTGFAVPK; IGFKDNDLVSLVSK; KGIATTDIISLAK; LSSSSQGVVTNELTSLLQSGYK; PAPNGGGSKGQDKGQK; QSSSAESWSSAK; SGISAGTIVK; VISLVQSGHSASQIISYSYSYK
RpHESP3	AGISSSQLSVLSK; AQAAAQAKAQAAAEAR; ASAKSKAQAASQAK; ASSSSSSESSSESVILQK; KNDIISLTSEGLSTK; QGYSASQIISSSSQSYQSSESR; SAASSTANAAATAK; SQEIISLTNVGLAAEHIVTLTK; SSSSASASASAAASAESDASSSSQAK; VGLSASQLISLTR; VVTLVQEGYSAQDIISFFQR
RpHESP4	ASGSSSAKASGSSSAKASGSSSGK; ASSSQSSSSSSQQTILR; QIISLTNVGLAANQIITLTR; SGISTSDVLSLVDYGLVGR; SVGLYGSQVNQGLSSR; VGVPASQVVSLVQSGYSAQQIISSWSSSSK; SAYAGAANSASAR; SSSISSSQQSILQQAGISTSTLSVLAR; SGISTSDVLTLVDYGLVGR; DILSLVK; TNDIISLTNLGLASSQIVTLR; TNDIISLTNLGLASSQIVTLRK; VGVPATR; IVSLATQGLSAQEIISAWSSASK; QAGITSSTLSVLSR; QIISLTNVGLAVPQIVTLTR; SGFSASNILTVLDAGLTTNDLISVVR; SGISTNEVLTLVNNGLVGR; DILSLAQVGLK; CGLTTS…
RpHESP5	SSSSSSQTASASSNAASSK; TKQIISLTNVGLAVPQIVTLTR; ASSSQSASSSSSSSSSSQQAILK; DILSLAQVGLR; SAYAGAANSASAR; SSSISSSQQSILQQAGISTSTLSVLAR; SGISTSDVLTLVDYGLVGR; DILSLVK; TNDIISLTNLGLASSQIVTLR; TNDIISLTNLGLASSQIVTLRK; VGVPATR; IVSLATQGLSAQEIISAWSSASK; QAGITSSTLSVLSR; QIISLTNVGLAVPQIVTLTR; SGFSASNILTVLDAGLTTNDLISVVR; KCGLTTSNVLSVIDAGLTASDLISVVK; VGVPASQVVSLAQSGYSAQQIISSWSSSSK; SGFSASNILTVLHSGLSTSDLLSVVR; SGISTN…
RpHESP6	AISGYASQVSQGLSSR；SSSSSSSSQAASASSNAASSK； ASSSQSASSSSSSSSSSQQAILK; DILSLAQVGLR; SAYAGAANSASAR; SSSISSSQQSILQQAGISTSTLSVLAR; SGISTSDVLTLVDYGLVGR; DILSLVK; TNDIISLTNLGLASSQIVTLR; TNDIISLTNLGLASSQIVTLRK; VGVPATR; IVSLATQGLSAQEIISAWSSASK; QAGITSSTLSVLSR; QIISLTNVGLAVPQIVTLTR; SGFSASNILTVLDAGLTTNDLISVVR; KCGLTTSNVLSVIDAGLTASDLISVVK; VGVPASQVVSLAQSGYSAQQIISSWSSSSK; SGFSASNILTVLHSGLSTSDLLSVVR; QIISLTNVGLA…
RpHESP7	AISGYASQVNQGLSSR; SSSSSSSSQTASASSNAASSK; ASSSQSASSSSSSSSSSQQAILK; DILSLAQVGLR; SAYAGAANSASAR; SSSISSSQQSILQQAGISTSTLSVLAR; SGISTSDVLTLVDYGLVGR; DILSLVK; TNDIISLTNLGLASSQIVTLR; TNDIISLTNLGLASSQIVTLRK; VGVPATR; IVSLATQGLSAQEIISAWSSASK; QAGITSSTLSVLSR; QIISLTNVGLAVPQIVTLTR; SGFSASNILTVLDAGLTTNDLISVVR; SGISTNEVLTLVNNGLVGR; DILSLAQVGLK; KCGLTTSNVLSVIDAGLTASDLISVVK; VGVPASQVVSLAQSGYSAQQIISSWSSSSK; SGFS…
RpHESP8	SGISTNEVLTLVNNGLVGQDILSLAQVGLK; DILSLAQVGLR; SAYAGAANSASAR; SSSISSSQQSILQQAGISTSTLSVLAR; SGISTSDVLTLVDYGLVGR; DILSLVK; TNDIISLTNLGLASSQIVTLR; TNDIISLTNLGLASSQIVTLRK; VGVPATR; IVSLATQGLSAQEIISAWSSASK; QAGITSSTLSVLSR; QIISLTNVGLAVPQIVTLTR; SGFSASNILTVLDAGLTTNDLISVVR
RpHESP9	ALVATPK; AVSSYPLRPYNYGVLPR; DLLALVR; GNSGVPASSTNSK; IPLTVSSSSSQSSSFSGHASSPGSQTVK; KVVSHSSSTSSSQGSDGVK; LANAGVEPK; SSVAPFSALPR; TITHSNSVSGR; TLSHSSSSLSGSGDDDVVK; VVSHSSSTSSSQGSDGVK; SVGLYGSQVSQGLSSR; SGISTSDVLTLVDNGLVGR; CGLTTSNVLSVIDAGLTTSDLISVVK; SSSSSSSSQTASASSNAASSK; SGFSASNILTVLDAGLSTSDLLSVVR; QIISLTNVGLAANQIVTLTR; ASSSQSASSSSSSSSSSQQAILK;
Fig. 1a, b Amino acid sequences of RpHESPs
>RpHESP9
MTGILPLCLLLLAANPILSLSIRQVSHGSVGIGLESGQSSQSSESSETSSSQSESSDSFSEDEENSSDDQQDLYSEGSVNEGAVVHGQGLSLSSLHSGRIPLTVSSSSSQSSSFSGHASSPGSQTVKKVVSHSSSTSSSQGSDGVKSSSSTSSKLSKKLIAKPGKSALSKTLSHSSSSLSGSGDDDVVKTSTSSKLSKAVLAKPGKAALAKTITHSNSVSGRGNSGVPASSTNSKVSKALVATPKGATFAKSVSHTSKSSAQGEGSPSSSSSSSSSTSTSSSSSSSQPGTSSTTGTSGNSGTTTVSKSSGTLPSGASVTTILAQSKKPSVKKSKFGLIVSTKPSVGGTTSVSSNTATTSSPSSGGDGPNVVSSSSSSSSSSTSSDSETPLGGSTSVSES…
>RpHES8
MRFSLVILCLALVGSSFAWRSVGLYGSQVSQGLSSRQLAAQQAEQQSAQEQSESSQSEQSEQSEQAEEESYSADESLDASSNALNAGYSAQSGVASTGGVWLGGNSIGSASARSAYAGAANSASARSAAAKRSSKKSSKKASSSKKSSSSKSSSSKSSSISSSQQSILQQAGISTSTLSVLARSGISTSDVLTLVDYGLVGRDILSLVKVGLRTNDIISLTNLGLASSQIVTLRKCGLTTSNVLSVIDAGLTTSDLISVVKVGVPATRIVSLATQGLSAQEIISAWSSASKSSRSSSSSSSSQTASASSNAASSKASSSQSASSSSSSSSSSQQAILKQAGITSSTLSVLSRSGISTNEVLTLVNNGLVGQDILSLAQVGLKTRQIISLTNVGLAVPQI…
>RpHES7
MRFSLVILCLALVGNAYSFRAISGYASQVNQGLSSRQLAAQQAAQEQSESSQSEQSEQSEQAEEESYSNDESYDASSNALNAGYSAQSGVASSGSWLGGGSVGSASARSAYAGAANSASARSAAAKRSSKKSSKKASSSKKSSSSKSSSSKSSSISSSQQSILQQAGISTSTLSVLARSGISTSDVLTLVDYGLVGRDILSLVKVGLRTNDIISLTNLGLASSQIVTLRKCGLTTSNVLSVIDAGLTASDLISVVKVGVPATRIVSLATQGLSAQEIISAWSSASKSSRSSSSSSSSQTASASSNAASSKASSSQSASSSSSSSSSSQQAILKQAGITSSTLSVLSRSGISTNEVLTLVNNGLVGRDILSLAQVGLKTRQIISLTNVGLAVPQIVTLTR…
>RpHESP6
MRFSLVILCLALVGNAYSFRAISGYASQVSQGLSSRQLAAQQQSAQEQSESSQSEQSEQSEQAEEESYSADESLDASTNALNAGYSAQSGVASSGSWLGGGSIGSASARSAYAGAANSASARSAAAKRSSKKSSKKASSSKKSSSSKSSSSKSSSISSSQQSILQQAGISTSTLSVLARSGISTSDVLTLVDYGLVGRDILSLVKVGLRTNDIISLTNLGLASSQIVTLRKCGLTTSNVLSVIDAGLTASDLISVVKVGVPATRIVSLATQGLSAQEIISAWSSASKSSRSSSSSSSSQAASASSNAASSKASSSQSASSSSSSSSSSQQAILKQAGITSSTLSVLSRSGISTNEVLTLVNNGLVGQDILSLAQVGLKTRQIISLTNVGLAVPQIVTLT…
>RpHESP5
MRFSLALLCLALVGNAYSFQVLSGGSSYASQVNQGLSSRQLAAQQAQQQSAQEQSESSQSEQSEQSEQAEEESYSADESLDASSNALNAGYSAQSGVASSGSWLGGGSVGSASARSAYAGAANSASARSAAAKRSSKKSSKKASSSKKSSSSKSSSSKSSSISSSQQSILQQAGISTSTLSVLARSGISTSDVLTLVDYGLVGRDILSLVKVGLRTNDIISLTNLGLASSQIVTLRKCGLTTSNVLSVIDAGLTASDLISVVKVGVPATRIVSLATQGLSAQEIISAWSSASKSSRSSSSSSQTASASSNAASSKASSSQSASSSSSSSSSSQQAILKQAGITSSTLSVLSRSGISTNEVLTLVNNGLVGQDILSLAQVGLKTRQIISLTNVGLAVPQI…
>RpHESP4
MRFSLVILCLALVGSSFAWRSVGLYGSQVNQGLSSRQLAAQQAQQQSAQEQSESSQSEQSEQSEQAEEESYSADESLDASSNALNAGYSAQSGVASSGAWLGGGSVGSASARSAYAGAANSASARSAAAKRSSKKSSKKASSSKKSSSSKSSSSKSSSISSSQQSILQQAGISTSTLSVLARSGISTSDVLTLVDYGLVGRDILSLVKVGLRTNDIISLTNLGLASSQIVTLRKCGLTTSNVLSVIDAGLTTSDLISVVKVGVPATRIVSLATQGLSAQEIISAWSSASKSSRSSSSSSSSSKASGSSSAKASGSSSAKASGSSSAKASGSSSGKASGSSSARASGASSAKASGASSSKAVAGSKASASKASASKSSSSNASASKASSSQSSSSSSQQT…
>RpHESP3
MTMRASVIILCLALCGSAYSYSVISTGGWGSQASQGLSASQLAAQSSQYEEKAESSQSEPSEHSQQSEQSESSNESYDASANAINAAYAGASSQGAVIGGGSVAGGSSYAGAANSAAARSAASRRSSASSSKQSASSKSSSSKSSSSASSYISSSQQSILQQAGITSSTLSVLARSGISSSDCITLVQNGLVANDILSLAKIGLRSQEIISLTNVGLAAEHIVTLTKSGFTSSNLLTVINAGISTNDLLSIVKIRAPAQRVVTLVQEGYSAQDIISFFQRTSQSTKASSGSLTRSSSSASASASAAASAESDASSSSQAKSSAAAKAKSSAAAKAKSAASSTANAAATAKAKSASSAQAKAAAASKAKAAAASKAKAAVAAKAKSAASAKAAASAKARS…
>RpHESP2
MNRAILFLFLFVVAVALAQKCGDCQKKKEVQQKPAPCGGGEGGCKNKPSPRGGSGGCQKDKPKKPSCDGGKGCQKKDKSQKPPCDGGKGGCQKKGDQPKPCGGGKGGCQKKDNQQKPGPGGEGQKKKPAAPCKGDGSQKKDNGQKPKPAPNGGKQQGQGKGPKPKPAPNGGGSKGQDKGQKPKPAPNGGGQQGQGKAPKPRPASNGGGNQGQKGGQEQGSKQSSSAESWSSAKAESSASQSQESSVLSRAGISVSQYSTVLQKAGISHTSIESLLKVGFSGQEIIQLAECGINSNDMIFIKHTGFAVPKFVALAKKGIATTDIISLAKIGFKDNDLVSLVSKGCSSSDLLTLARSGISAGTIVKLSSSSQGVVTNELTSLLQSGYKAQEIQSLCESGFN…
>RpHESP1
MRLCLVIISAVLVGSAVAEIWPSAFGAAQQLNQGAVAAASSRSAQSSSSSAKSASSASSSKSSESSSSSFNAGASGLNVLQAGSAAVRGGVLGVGSASAVGVGGANAAAASAHSHTKSSSQKSESSQSESSSSSSSSSASSFVSHQDAQLQFLHKAGLTSPEISILIQSGFPRSDLVTLVKNGLVVDEILAISKTGLLTDDIITLKKLGLSCKEIVALTKAGFRSPDLFALNRAGYAASQLLTLAGNGFSAIDISSLANSGIAANDLISLAKEGFVANDISFLRSSSLNVNDILTLSKAGFKSSKLLSVAKSGVVTSDLLVLVRSGLLACDILSLIENKLATREIIHLTKAGFKTNDLLSVLKSGWASNDLISLVNSGLGASDLLILQRSGINCKELLS…
Fig. 1c Tissue specificity analysis of RpHESPs
	carcass-R1	carcass-R2	fat body-R1	fat body-R2	gut_1	gut_2	salivary gland-R1	salivary gland-R2	ovary-R1	ovary-R2	testis-R1	testis-R2
RpHESP9	0.0051625	0.005691	0.00438578	1.19658	0	0.000912543	91.4462	100	0	0.00197109	0.142824	0.202128
RpHESP8	0.0143745	0	0.000561463	1.86263	0	0.0122664	100	85.562	0	0.000757013	0.00164971	0.00953333
RpHESP7	0.0206598	0	0	1.43005	0	0	100	89.5561	0.0240016	0	0	0.00946076
RpHESP6	0.0196893	0	0	2.29579	0.000524989	0.0109594	95.3636	100	0.000973366	0	0.00139426	0.00268571
RpHESP5	0.0182222	0.00117178	0.00025801	1.78244	0.000142725	0.0136088	98.4615	100	0.000264621	0.00156542	0.00189523	0.00229474
RpHESP4	0.0184057	0.000561661	0.000577127	1.59961	7.98131e-05	0.000315215	96.6709	100	0	0.000194533	0.000900857	0.00145823
RpHESP3	0.0145214	0.000273641	0.000421764	1.13625	0.000233309	0.000263267	89.8812	100	0.000865143	0.000568658	0.00123924	0.00136406
RpHESP2	0.0209492	0.00637607	0.00215725	0.847144	0.00384519	0.00344122	98.9581	100	0.0132752	0.00969528	0.089443	0.15388
RpHESP1	0.0150823	0.000303678	0.00046806	0.928472	0	0.000146083	86.7106	100	0.00624071	0.0132527	0.00859542	0.00889352

## Sheet: Fig. 2
Figure 2a & Table S2 Genome sequences of Riptortus pedestris HESP
>Riptortus pedestris chr1 8988423 23571546
TTAATATAGATTAGCATATGCTCTTGGGAGTACTCCATAGTTGTAAGGCCGGAGTGGGTATGATGAAACTGCACGGGGAAGAGCAGAGAAAGGTGCGACTGACGACCTACGGGCGTGGAATCTGGCTATGTTGGCAGCACTATATCCTTGCTGTGCTAAGCTGAGCACGTACGACGGTGGGATCCCGATGTTGCTCAGGGAAAACACGTCGGAAGTCGTGAAGCCCGATTCGGCTAGCGAGAGCAGATCAACAGGTGTGAAGCCCACTTCCCTGAGGGCTATGATCTGGGATGCTGAGAAGCCGATGTCGTGGAGAGCTATGATCTCGGGTGCTGCGAACAGTGCGTCGACGCTGGCCAGTGACAGGATGTCTTCGCCGCTCAGCCCGTGTCTGACGAG…
TCTAAGTCACTTTTTCTTACTTTTGAGTAAATTGAAAATTAGTCTTTGAATCGTCATATGAAAATTGAGAATTGATATTTATTGAACAATAATTTTTTTTGTACTGATCAAATACATTTAAATTCGAGATAAAACTGTTCAATCTCCATTTTTAGCAGATTTCCCTTCAGGGAAATCAGCTATTGAGGTCGTACTCATGACGCGAGTTTTGAAAAATTTCCTCAAATGTCCATCGATCCTACCCAGGAGATGACGAAAATGAGGTCCGTTCAAAATTATATACATATATATATATATATATATATATATATATATATCTATATATATATATATCTATATATATTTGTCTGTTAACGCTCTAGCGGTCGCAATTTTTGTTTAATCGTTACCAAACTTTAT…
CGGATCGAAATATTGTATAGAATCAATCATATTGCAAATTAAATTTACTATAAATATTGTTCTATACATTTATTCTGTATCTTGAATATTAACCGCGATATTTGCATTTGTATTCTGTGTGCCGTCGGCAGGAGTCGGCTATGTTCGGGAATTTCCGCCGAGAGCTCTGGCGGCCATTTCCATAACTATTCGTCCCTCTTGAATAGGTTTAGAGATACCTTACTACTACAGGTGTTATTGGGCAGATTTGTCTACTGGAAAACGTCACGTGGGAAATCTGCTTAGTTTACGCAGCCCCTGCGTGACGGACGTTTTTAGAGATAAATAGAGAATACGTGGTGATATGAGATCACAACTTTGCTAAATCAGGACTTGGAAAATCTGCTTAGTTTACGCAGC…
GGAAGAGCGGATTTTATTCCTTGAATGAATTTTAGCAATAAATGTTATTCCAATACAATTACCTATTTAAAGTAGATAACATTATGAACAATAACTGAAGATTAAAACATAAAAAAAGATTAAAAATTTAGAAAATTAATAAAATAATTAAATATTCTTACTTGGTAAACATAAATGTTTCAGTTTTTATATGGGTCTACCTTAGTGAGAAAAAAAAACCCTGAAAATTTTGAAGGTTTTACCTTCTCTAAAATTACATCGTTAATTTCTAAAGCGTCAACGTAAATGTTGTTCGAAGTGCTGGCCTCTCGCTGCATCACATCGCGTACTCACAGATCGCACTGCATCTAAACATTGTTCTGCGGTGAGCTGGTTGCAAACCATTCTGATGCGCTCGAT…
TATACGGGTATATATACGGTATATATATATATATATATATATAAAATAGAAGTCCTAAATTACATTCACCAAATATAAATAAATAAAAATATGTCATATTTAAGCTTAGAATGAGGATGTTCAGTATATATCAGATTATTGTTTTTGTGCTACAAGTAGGAGAAGGGAAGAAAACTAAAAAATGCGAATATCGGTTGTAGAAAATTAAATTTACAATAATAAAGATTCCATAAATCTCCAGCTTTAAAATATCCAGCCCGGAGAACAACCTGACATATATCACACACATATAAAAGTCCGTCACGCAGGGGCTGCGTAACCTAAGCAGATTTCCGACGTGAAGTTTAACAATAGAGAAATCTGCCTAATAATAACGGCAGTAGTAACGAATCTCTAAGC…
CCCCCCCCCCCACCCCCCCCCCCCCCCACCCCCCCCCCCCCCCACCCCCCCCCCCCCCCACCCCCCCCCCCCCCCACCCCCCCCCCCCCCCACCCCCCCCCCCCCCCACCCACTCAGCCAATTTCACGTGGGCTCGTATGACTCACTACTGATCTCTTCCCACAACATAATTTCTATTTCTAAGTGAAAAACCGGGGAGTAGACATAGGGGTAACTGGAGGCTGAAAAGAAGAAAGTACGAATAACTCGTTACATACCTATGTATGTATGTATATGTCGTATAATGATTCAGATTTTTTGAGTTTTCAAAATTTCCGCCTCTAAACCTCTAGTCCTGGTGTGGGCAACCTTTGACATGTTGCGGGCCAAACTTTAATGTCCTAATAAGTTCGCGGGCCG…
TAGGCAAAGAGAGTTTATAAAAATTATGTATACAGTTTAACATCACTTTATTTTTTGTTTAATAATTTATTCTTTTCTGTTATTTATAAACAGGTGGATAGTAGGTACAAAACTGGCTCCAGAATATTGCAGTCTTGCTTTCCCATGTGTTGGTGTTAGTACAGATAGACCTATTTTCAGGCTGAAAATTGTAAAACCTAAAAATGTTTTATCAATCTCAAATGTCCTCGAAAAGGCTATAAGTGATATGTAAGTAAATTCAAAATCATAAAGATATTATTTTTATTTACTTTACACCGTAACAAAATAGAGTAGATTCTTAAATTCAATTAGAAAATTGTACTAATCGCTAAATTAAATATATATTTGGTATAATAAATTTGAATTTATATTTTTATG…
AGAATAGCGCAATTGATAAGAATATATGCGATATAATACTGAAGTATTAATTACTAATTTAAAATGAAGGATGTTTTGATTATTTAAAAGTAAAATGGCTGGAAAAAACAAATTTATTTAGGTCACTGCGCCTCATTGTGTAGGTAACCATTTACTCATTTAATACATAGTATTTTGTCCCGCCAACATATAAAATAAAAAAAATCCTAGAAAATTTAATATAAACATTCAATTTATTCTTAAAGAAACCGTACTATAAGTTTTTCACCGATGCCTGAAGGGGAAAAGATGCACTTTTCATCATGATGAAATATGAGCTTGGCTTCCAAGGAAAAAGTAGGAAGGGCACGGCAGGTAAAGATGTACAGGTATAATCGATGTCTATAATCGAGGAGTGAT…
CCTTGTTGTTTTTTTTTTTCTTTTGCATTTCGCTTTTTTAATGACACTTTAAGAATGAGTAAATCGCCTGCGTTGCGGAACTCATTTAAATAAATAATGAAGTAGACATATATACACAAACAAAATAAATTTGAAAGCAAGTATTAGGTTTAGATTAAAATATTTTAAAAACAGCAGTACTTATTTAAAACTCGACATTTTTTAAAGTAGATTGTGATATAATAGCCCCAAGCTAACCAAGAAACGTGTCCAATTTTATCTTGCTCTATTATAGCTTTAAAATGTTTGATATGTATGAAAGTTGAGTCTTGGAACAAAATATTATTCTGGTAGTGTGTCCCTATTTTCCAATTTTTTAAAATTATTTTAGGCAAAATAAATGCTTGTCTCCCTTATGAA…
ATTGTTCTATACATTTTTTCTGTATCTTGAATATTAACCGAGATATTTGCATTTGTATTCTGCGTGTTGGCGCCAGTAGGCTATGTTCGGACTTTCCGCCGAGAGCTCTGGTGCCCGTTTCCTAAACTATTTGTCCCTCGTGAATAGGTTTAGAGGTTAGGTTAACTATTTTTTGGGGCTAGAAACTACTGGGTTATTACGCCCTAAATAATGTTTTAGGTTTAGAGTTTTCTTACTACTACAGTTGTTATTAGGCAGATTTCTCTATTGCAAAACCACGTGGGAAATCGCAGCCCCTGCGTGACGGACTTTTTGGCTATTAACGAATACGATCTATAGCGTAGACTAAAAGGGATAAATATGGAGTACGACAAAGATCAAATAAACAGTTTAGAGGAT…
TCAATATTTAAACATTTTATGCAAAAACACAGATCAAGTTCGTTAATGGCTGAAATCGGACTAGTGGGAGGGTTTTTTTTCGAAATATCTCCGTTACCATACGTCGGATCAAAAAGTTGTATAGAACCAATCTTATTGTAAATTAAATTTACTATAAATATTGTTTTATACATTTCTTCTCTATCTTGAATATTAACCGAGATATTTGCATTTTTATGAAGTCTGTGGTCGGGTATAGTTCGGGTTAGGTCGGCCATTTCCGCCATTCCTCGGCTCAGGTGGAAGCTTCTTCTAACCTTACCTGTCGTTTCTAACCTTACCTTACCTTTGTTACTTTGTGAGATGTATGCAAATACGTTCTGTTCATCCGCGCACCCCCCCCCCTCTTTAGTTCTTGGA…
CAAGTGGATAATCTTAGTCAACATTACGAATGCGAAATTTGTAATAATTAGTACAATTTTTTGTATATTTTAAAATGTTTATTGAAACTTCTTTGTTTAATGCTAAAATCTCTAATAAGTGTGCACCCTTACAACATTAATCTAAAGTCTAGATATACATGGCGAAGAGAGAATTTGTACAGCGAAACCTTGGTAGAAAAAAAAGAATCAGCACACAAAAATCGTGACCTAACATCTTGAGGCTTCATAGGTACATAACACCTTTGCTACATTCAGACTGACCCTATAGATTAATTTAAAGTAACTAATTTAATTAATTTCATTATTATTATTTATTAACTTCCACTTTTTACAACTAAGACTAATTGGGACGGGTTATGTACAGGTTACCACCCTTTT…
ATTTTTATTATGTGGACTCATTAGTGAGTATAACAGTGACTGAGAATAGGAGTGGGGTTTACTTAATGATGAAATTAAACATTTTTTTTTAATATTTTGATTATAATTACTTGAATTTAACACTCTTTTTATTTATAAAATGTTCATTTATATTACTTTTGTAATTTGTTATTGTACTTGTTGTTATTTCTCATTTATTTTATGTTTTTAGCAGATTTTCCCTTGAGGGAAATCAGCTATTGAGGTTGTACTCATGACGGAATTTTCGAAAATTTGTTTCTCCTTCAAATGTCCATCGATCCTACGTAGTAGAAGACGAAAATGAGGTCCGTTCAAAACTGTATATATATAATATATATATTTGTCTGTTACCAGCTCACGAGCGGTCGCAATTTTTGT…
TAATGGCTGAAATCGGACCAGTGGGAGGGGGGGGGGTTTAGAGGGGAGGATTTCCGAAAATTCGAAATATCTCCGTTACTATTCGTCGGATCGAATAATTGAACAGAATCATTCTTATTGCAAATTACATTTACTATAAATAATGCTATATACATTTATTCTGTATCTTGAATATTAACCGAGATATTTGCATTTTTCTGTTTTCAGCTTCTGAGATGAGATCGGCTATCTTCGGGTCTAGTCGTGAGTTTCCGTCAAGAGCTAGTTCGGGCCGTTCCCGTAACTGTTTTACTCTCTATTCTGAAATTTCTCTATTGTAAAACTTCACGTGGGAAATCTGCTTAGTTTACTATTTACTATGCTTAGTTAATATTAACTGAGATATTTACGTTTTTTAGT…
CATTATTGGAAGTTTAAATACCAAAAATTGTATTCAAGAGACCTTTATTATACGAGATACATGCAAATATGCCCTGATGACCCCCCCCCATCTTAAAGTTTTGGACTACTAAAATTTTATTGATTGAGATAACAATTATTCTGACTTATTATTAATTACAGTACTAGATATACTAAATAGTTCTCAATAAAATTAATGTGTTATATTCTGATATATTTCAGTAATTGTATTCTTTCCGGTGTGAGGCGGGACCCGTTTGTTTACATTTCTAACCTAACGCTTCCTGTCGGCAGGCTATTGAAATTGGATGAAACATTTCTTATTTCCGTTTGTATTTATTCACGGTGTTGTGTTAGCAGTATGTATATTTATCTATTACTAAACTTCACGAGGGAAATC…
TTACTCAAGATGAGGAGAGATTTGTGCGTTTGGCAGTACTTATAAATGCGAACAGTTCTTTTCGTTGATTAAACCTATCAATACATCTTACAAGGCTGACTGACGATAATTTGGGAAATTCTTTTCGTCTTTGTATCGATGGATTAGTTTCCCAAATTCAAGCTCATTGATTGTACCTACCTATTTTTTTAATTTCATTTTGTTATTTTAATCAATTGTATTATAATTACATTGTCGTTATAATTTCATGTCTGATATATATGTTTAAACAATATGAACACTACTTTAAAATGCACTACTTTTAAAAGCGGCCCGTGAACGTATTTGCACTCTAAAGTTTGGCCCACATGTCAAAGGCCTACACCTGCTTTAAGCAATTACATTACATTTATTAAAAGA…
TCCGACGTAGAGTAAGGACGATATTTCGAATTTTCAATATTCTCCACCTCTAAACCCCTCCTCCTCTCGTCCGATTTCAGCCGTTAACGTACTTGATCTTTTTTTAACAACAAGCTGTTATTTCATGAGCCACGTTACGCTCATCGCACCCTTACTTTGCGAGAAACATGCAAATCCGTTATTTGGTGGTGACACCAATTAACATTTTACATCCTTTACTCGAAAACGGTTATTTGGTCTATGGCGTACTCAATATTTAATTGTTTCATTCAATGCTAAAGATTATATTAGTTAAGTGCTGAAATCGGACGAGGAGCAGGGGGTAGTAAGGGGGGGGGGATTGGAATATTGAAAATATCTTCATGATTATATGTCAGTTAGAAAAATTGTCGTTCTACA…
TTGCAGTTGTTAATCACAAGAACTTTTGCAAAAACTAATAAAAGGAAATTAACCAAATAAATAAATGTTGCTGGAGGTCAGCTCCATTTATGATAAGAATGACCTCTTCAAGAAATGCCCCCCCCCCCCTCCTGGAAAATAAAAACCATTAAGTTGTAAATAAAGTTCAGAGAAAAGTGTTCTATAAACAGTTTACAGTTCTTTTATCATGTATTATGATTTTACAGGAATAACAATTATCAAGAATAATAGTGATAAAGGAATAATAACCATAAAAAGTCCGTCACGCAGGGGCTGTGTAAACTAAGCAGATTTCCCACCTGAAGTTTTACAATAGAGAAATCTCACGAGAGCCGAGCCAGTCAAAGAAATGACCGAACTAGTTTTTTGGCGGGAAAG…
TAATACAAGTTGTTTACTTTGTTATTTAGACTAATTTTTGTTTTATACATTCTTTCAGGAACAATGTATGAAGCAAGTAATTTGCGTAGAAATATTGATATGCTCAACAATTCTTTCCAATATGAACTACCAGGTACCTCACCTGGAAAAATTAATTCAAATCTATGTTAATATTTTGTCCTTAATAATTCAAATCTGTGCGTAGTGCACAGGAGACGGGAAATATGACAGTATGGTGGACAGTGAAGTCTTACATAAAAATTTAATTTTATTATTAACAAACCCACAGCAACGACGGGTATGATTCATAACTGAAAAATAAGAGCACACTAGGGAGGGCCAATCTTTGTCTTTAACACATAAAAAGGACATATAATTTTGTAATTTCCTCACTTGGCT…
GGCATCCCTGCGACTCGAAATATATGCATCTTTTTAGGACAAGAAGGATTACATGCCAATGATATACTTTAAAAATCTTGTACCTGAATGGACTAGTTGATGTTTAAAATAATTTACTATAATATTCTAGTAACTGGGATCTTAGTTTATTGCTTGGTTTGTTCAATGTCATTGACTTTAATTTCTTTGTTTAATATTAGGCATAACTGTTTTCATTTTAATTTATTTAAAGTAAAATATATTCAGCTAAAGTAATTTGTACCATTTATTGACCTATACCATTTTATAAATTTTGTATTCACCAAATTAATCAGAAAACAGCGTATATCGGTCGTTTTTAAGCTGGTTGGGGGCGTGGCTAGGAATCGAGTGACGTAGCAGGCTCGCTGCATTTTGATT…
GACAAGGAGGTCGGCAATGTAGGACTGGATCACAATCCGGAAATGCTCTGGATACTTGTGGTCTTCTCCGGCAAAGGTTGCGGTTTCCTTATGCATCCATTCAGATATCATCCGCTGTAGAACTAACGGCAACCGGGCGCTCTCGAGCTATCCAATTCGGAGGCCAATTGGTCTACGCGGCCCACAAGTCGTGAAGTATCCACAGGCCGTGCACAGTGGTGTTTTGTTTGGTCTACGCGTTCTATAGGCTGGTGGACTTCCTCGGCCCTCTCATAGTGACAGGTCGACAGGTCACCCCGATGATGATGATGATGATTTTCTATAGCTAGTACTATTTCTATTCTATAGTCGCCGTAGGTGGAATATATGGCTTCGTCCTCGTGCAGCCGCCGCAGAGGG…
TTATGAGACTTGGTATGTATATTACTACTAACCCAACTTAGACTTTAGGCTATATTAATATCCTCTGAGACGAACAGGAGTGGGGGTTATGGGGGAAGCCTGAAATTAAAAATAGCGATATTTCGTTTCCTATTGGTTTTTCGGCAAATATGAACATAACAAAAGTTGTTTATTTTGTTATTTAAAATAACTTTCGTTATATACACTTTTTTCGTATACTGAATTATAAACGAGATATACGCTAAAACCTATAGCGGAAGTGAATTTTATTTGGGACAAAAGAGCCAACCGAAATAAATAAAACTCGGTACGTGTATTAGCACTAACGGCTTCCTTATAATAAGCCATACTAAGATTTCTAGGGACGGGCAGGAGTGGGGGTTATAAGGGAGGCCTGCA…
GTACTTCAATTCCATTCCTTTCAAGTCAGTATCTTGTAGCAATTAATGTGTGTTGTTAGTTGAATCACTAGGATTCACTTCAGGATCATTTTGATCTGAAACAAAAATAGTTCTTTTAACAAGTTTTCTGGGTCGTTTGATTCTATTGGGATGTACTTTAAATTCATGTTTTCTACGCGGGAATTTAACTTTCTTATTGTCCTTATTGTATATTACTTCTTGTATTTAGGTTTTTCTTTTCTGTGATGTATTTGTCTTTGGAATACTTCTGGTAATTCTACTTCTTCCCTATTTTTATTTAATTTTTTCGTCCTGTGTTATTTTTCTTTAATGAGTTTTCTTTTATAATCTGTCTAACAATTTTCAGTATGTTATGGTAATCGTTTGCTCTTTCTTCTA…
ACCTATAAAAATAGGTTTATCAAATATTAATTTTTCGTGCTTCATATGAATCGCTACAATATTTTTATCAATTATTTTTCTGTCTTAAAAACGATGGGTTTTTAATTAATTTTTGATGTCTCCGTGTGCTTGTAACCAATTCGACTCTTTTTCTTTTTCGAACCGACTCGAGCGTTTTTCCGTAAATTGCATTATTCATCTGTAAAAAGGAAGATCAAGTTCGTTAATGGCTGAAATCGGACCAGTGGGAGGGGGGGTTTAGAGGGGGGGGGATTTTTGAAAATTCAAAATGTCTCCGTTATTATGCGTCGGATCGAAAAATTGTATAGAATAAATCTTATTGCAAATTAAATTTACTATAAATATTGTTCTATACATTTATTCTGTATCTTGAATATT…
TAATTCGGTTATTGAAGTTACGTCAGTGTACATGATGGTTGTGAGAGCTGGTCCTATTAATTTGCCTTTTACTACATTTAATAACCTGAAATGATTTAATTTATGTAATTTATTTTTAGGTGCACATAAGTTACTATACACCTTTTCTACAGTAGATAGAAAGTATATAAGATGTTCCTGATTGCCATCAAATTGGGGAATGTGTTGATAATCGATAGATTTTAATTCTAGTTCGTATTCTTCTTGGGGTTGTGGTTGCTGGGGTTGTGGTTGCTCTGAAGGAGCTTGAAGTTGAGATGGTTTCAAAAGTGGATTAGTGGCCATTTTAAATAATTAATGAATTTTTACAATTACTGGAGTTATAGGGGTCGATACAAAATCGAAAAATAAAAATAAAAT…
TTGAAACAGTTTTAGAATTGTGAAGATAATGTAATATGATTTTTTAATATATTTGAATGTATTAGAGGATAGCTATCCAAAATGCATTGCAGGTTGGCAGCACTGAGGCTATGTAAGTGTCGAGCTACTTCCTTATCCTATTAGTTCTGCCGCTTCCCTTCCGACCTCATATTGGTCTATGTTTACATGTTAATTGATGCTTATAGCAATGTATTATTATTCTCAGGAATGTGAATTTCTTTAATTATCATAAATAAATAATTTACTAGAATAAACGCTAGGGAGGTGCACTCAGGTATTTCTGGTATTTATTAACTCTGCTCCGTTAATGTATTATGATATACTTTACTGAAAACCAATATGAATACACAGTTTACAATCGAGACTTATGAAAGAGTG…
GTTTACTCTTAATGAGTGCCATGTTTTTATCATAGTTTTATTATCAGGTAGTAATAAGTAAAATTTAAATACGAAATTGAACCACCTTGAAATTACTTCGATTATGAAAATGATTCAGTACATCTGACAAATCTGACGTGGATACCACATGACTTCCTTATGCTCACATTAAATTAAATGATTTGTGTGTGTGTGTGTGTGTGTGTGTGTGTTCTTCTCTCGGCAACTTTCAAACTACTCGCCTTAGAATATTTTAATTTCATATTTAGGAGTTTTGTTTCATGTACTAGCACACTCGGTTAGCTAGAATACTATTCAGGAGGAGGGGGGGGGGGAGGATCGAAAATAAAAATAATAAAAATTCATCCGCATTTCGCATAACTCAAAGTCGACTTCGAC…
GCCCAATTGTAGATGTATTAATGTTATCAATCACAACAGCTCCATTAACTTCCGTGAGCCTAAAAAGAGCGGAGATAATCGATGATTTTCCAGCTCCAGTTCTTCCCACTATTCCAACCTATTGGGGGAAAAACCCATTAATTTGAGATTTATATGAATTTATAGAACAATTAAAATAGCAATACTTAGGATTGTCTAGAAACATATATTAAAATAATATTTAAAAAAAAAGAAAGAAAAAGAACACACAAAAACACTTGTAGTGTTATAATTACGATTCATTTCTCAATGAGTTTAGATACATAATTAATACAAGAGAAAATAAAAATTGATTCTAGCTGTTTTTGAATAACTTGACTGGTCAAACTTAATCTTAGTAGTTTCTACTAGTGTTGCATT…
CCGTTCAAAACTGTATATATATATATCTATATCTATCTATCTATCTATCTATATATTTGTCTGTTACCGCTCTAGCGGTCGCAATTTTTGTTTGCTCGTTACCAAACTCGATTATGTTAAAAAGAAAGATCAAGTTCGTTAACGTGCTGAATTGAAATCGGACCAGTGGGTGGGGGGGGGGAGGGTTAAGAGGGGAGGATTTTCGAAAAATTCGAAATATCTCTACGTTAGGGGGGGATTATACGTCGAACGACCCGAAATAAATTGTACAGAGTACAGCAATCTTTATTGCAAATTAAATTCTTATATAATCTCTCAAATTGTTATATACATTTATTCTCTATCTTGATTAGTAACCGAGATATTTGCATTTGTATTCTGCGTGTGGTCACAGTTAGG…
AACCTTTACTTATGCTAGTGCTGTAATTTGTAATGAACCAGAATCAGTTTTATCGCAATCGCTCAAATTTTAGTAATCCAAGAACAAAATAAGGGGGGGGGGAGTCAACAGAACGTATTTGCATATATCTCACAAAGTAGCAATATTTGGTGTTTAACCTTGTAATAAAGTGAGCTTATTGTTAATATGACACGAGTAGGAGTGGGGGTTTGCTGAAGGCTCTAAACTGGAAACTAAATGGAAATAAATGTACATAACAATATTTGAATATATCATTCAATTTGCAATAACATTGGTTCTATGCAATTTTTCGATCATGAGGACAATCTCATAATAATGGAGATATTTTGCATTATTGAAAATCCTCCCCTCTAAAACCCCGCCCCCTCCCACTGGTCC…
CTTTGTCCAAATTTCTTATATTTTTTCCTCCTACCATTTCGAGAGCTAGTATACATTTCGACCCGATTATTTAACAATAGTCTGAATTATTTATTATAAAGTAACCCCATAAATTAAAAAAAAAAAATATTAGTGAAACTGGAAAATACCTGAACATGAGATAATACAATTCTTATAATTAACATCATATAAGAAGAAATAGTGGAAGTATTAAATAGGCAAACTGTTTCGTATTTGTTACTTACTAACATTAATAAATTTAATACACAATACGACAAGTGACACCACCTAGTATCAACATAAAAATCACATTTTTGATTTTTATTTAAATACCTGGCTTTTATCTGGATGGTCAAACAAATATCACAAAGGGTACAAAAAAAGTCTGTCACGCAGGGG…
ACATTTTGAGTTGCTAGGGAGGGAAAAAAAAATACTTCGTCCTAGCTTCGCGGAAAGAGGCGTGAGAAGAGGGTGTGGGAGCCCGAGGGAGGGTCGACAGTCCCACGGATGTGACGATCTGTTTCTCCGAACCTCTTAGGTTCGGGTCCAGTGAGTATTGAAGAGTTCCTTCTATACTCGGTGGTCTGGTCTTAGTAAACAAACCTAGCTTCCTGTTGGAAACAGTTAAAGGCAGTGCCTTCAGTCTGCCTTCAACTTATGTGAAACAATGGGTCGATTCTGATGATAGATTTAGCATTACATTGACTGACGATGACATCGCAGACATTGTCTCCAAAGAAGAAGAAGATTATGATCCCGTCGAAATTGGAACAGAAGCTCGCATTACACACAGCCAAG…
TGATATCACTCCAGGAGAATTTCAGCAATGTTTAAATCATTTAACGTTCACTTTTTGCAACTAAGGCTAATCAGGACGGGTTATCTACAGGTTGCCACCCTTTCCTAGCCAGGGTGGGACTACGGCTTTTATTTAATGAATTTCGTCACTAAATAAATTCCTATTGCCCAGTGATATTAAGATCAACGCTTTAACTCACATGGCTAATCTGAGCCCATTAGCAATGTTTGCAGATAAATAGAATAATTGTTTTTGGCACGTTCATAGCTAGTGTTTTAACCATTAACCAATCTGATAATGCTCTTATAGCAATAGAACGAATAGAAGCGACTTTGAATCCGAAGCTGGAGTTTTTGTCAGGATTTCAAATACTGAGGACCAGAATCTCTGGATTTAGAA…
GTTAACATAACCTCTAAACCTATTCACGAGGGACGAATAGTTATGGAAACGGCCACCAGAGCTCTCGGCGGAAAGTCCGAACATAGCCTACTGGCGACCACACGCAGAATACAAATGCAAATATCTCGGTTAATATTTAAGATGCAGAAAAAATGTATAGAACAATATTTATAGTAAATTTAATTTGCAATAAGATTTATTCTATACAATTTTTCGACCCGACTCATAATAACAAAGATATTTTGAATTTTCAAAAATCCCCCCTCTAAACCCCCCCTCCCACTGGTCCGATTTCAGCCGTTAACGAACTTGATCTTCCTTTTTACATAAAACGATTAAATTCCGAGTTTGGTAACGATCAAACAAAAATTGCGACCGCTAGAGCGTTAACAGACAAAT…
GTTTAATAGTGCTTGATCATAAAATTTACAAATATTTATCGGATAGCTCACAAAAGAGAAAACAAACACAATCTGATTATCTGTCCCACAAAAAATAACAGCCAGCCAAAGTATTCACATTTGAAGCTAACTTAACATGAACACAAATGCTAGATGATTCATCACATGAAAAGGAAAGCTTGACTGGGCCCAAATGTTCTGTGAATTTAGAGATCTATATCCCAACTGAGATCTGTATTCAACTTTTTTGACCATATATAATTAGTCATTGGAACTTTTTAGTGACAATAAGTTCAAAATAAACTTGGATTTATATTATGTACATATAATAATTACAATTTGTTTTAAGTACGATTGCCTGCAGTCCAGAGCCTGTTTTCTTCTCTTTTCTTTCTGTCT…
TTTTGCGTCACGACATTTTGATATTGTAATTATTTTGGTTAGTGATAACGTTGTGATAAGAGATAAGGGTTATCTAGGATGGTGTTTAGTGATTTAGCCGAGAGCAGTGGGTGGATGCTGGGGCCTTCCTATCGAGCGGTCCTTCCATGGCCTAGACCAGACGGCGCCCATCTCTCTTTCCAAATCTCCAACTTGTACAACATTCCATCCCCGCCTACTTATCTCTTAATCTACTTCCGCCATTTTATCTTTATTTGGCTATCTGGATTATTATTCTATTAGAAATTTTTCTTCAAAATCGTTCCTGTTAGGAGATGAAGAACATGAGGGCCGTTCAAAACTGTTCATGTACGGGTATATATATATATATATATATATATATATATATATATATATATA…
AACCCCTTGGTCTATTAATTGATTAATCATGTCCCACATTATTTCTATTTTGGGAGGAGGCAATTGACAATAGAGGTTGTTTTTAAACCAACTTCAGATTATAGTTTAATATCATATTCTACTAAATTGGTTAACCCCAAGTCTGTTGCCAGAACACATTTAAATTCTTTTTTAATTTGGGAGAAGAGCATATCCTTATGAATAAGCATTACATTACAAGCAATAGAGTTATCCTCACTCCTTGGTTCAAACAGAAATGTTCTATCTGGCAGAAATGCAAAATAGAATTCATTATTGGCAAAATTAAATTGAATTTAATTCTGCTCTTTTTTATGAAATCCAATCCTAATATTAAATCTACTTGCAATTCTGGAGATATTGCCATTTCCAGGGTACAAA…
CAGATTTCCCACGTGAAGTTTTATAATAGAGAAATTTCAGAATAGAGAGTCAAACAGTTACGGGAAGGGCCCGAACTAGCTCTTGACGGAAACTCACGACTAGACCCGAAGTTAGCCGAACTCATCTCAGAAGCTGAAAACAGAAAAATGCAAATATCTCGGTAAATATTCAAGATACAGAATAAATGTATAGAACATTATTTATAGTAAATGTAATTTGAAATAGGATTGCTTCTATATAATTTTTCGATTCGACGTATAGTAACGGAGATATTTCAAATTTTCGTAAATCCTCCCCTCTAAACCCCCCCCTCCCACTGGTCCGATTTCAGCCATTAACGAACTTGATCTTTATTTTTGCATAAAACGTTTAAATATCGAGTTTGGTAACGATCAAAC…
CATATATATGCTGTAATGATTTTAATTCTTAGGTTTCACCTTTGGAAGCCAATTTTGGTAGTATAATAGTTCCTCTGGTTAGCAATGTGTAAAGCGTTGACCTTAATTTTACATGGCAAATCTTAAGTGGCGAGTTCGATTCCCGTTGGGCAACAGGAATTTATTTAGTGACGAACTCATTAAATAAAATCCTTAGTCCCACCCTGGCTAGAAAAGGGTGGTAACCTGTAGGGGTCCCGTCCAAATTAGCATTAAACGAGCTATGGAGTATTTAACACGAACTATATTGCTCAAAATAGATACTAGTGTATTTACTAAATATAAATGTTATTATTTTGTCTTAAAAGTGACGGATCAGAATTTGTTTTTAGAGGTCACAATTCAGGATTTTATATATTA…
TATATATATTTTTTTTCTTCATTGTTTTATGGCAAAGGTCCCCAGACAATTTTTTTTTTCTCACACTTTATTTAGACTGTCCTACATATTTCGTGGTTAACATACCATTTCTTCAGGGGCTATCCCTTTTCAAAAAATAGTAGCATTAATTAAAAAAAAACAACTATTAACATTAATTTGAAAATCATATGATAATTCATTTCTAGATACAGTATTAAAAAGAGCCAACTTACACTATACATTAATTTAATCTATTTACATTTCTGAAGTGTTCGTTTACTTCTTACATTCGTTGCGATTGCCCTCACTGGCGCTGATTTTGAGGTTCCCAAAGTAGGTTAAGTCAGCTAACTACAAATTGATTTTTTTTTAAATTAATGCAAAATTATTTTTTGAAAA…
GGAGAGGTTGTCCAGTGCCGGAACAGGCTAGGAGGAGCCTGAGAAGGGTAATCCAGTTGTATTTTGCGGCATATCTCCAGCGGTGTCTATAGTGTGGTGGCCCACGATATTTCAGGAGAACCATGAGTGAGGTCAAGACCAGCCTTGCAAGTAACCGAGGTACGGAAGTACCGTACGTAGGCGGGGTGAGCGAGAGGATAGGCAGATGGCTCCGGAAGCATGGTCTAGACGTCGCCTACAAACCGATGAACCGGGTAGGTGAATTGTTGGGCACGGCCAAGGATAGACAATTCCTACAGGACAAGGGGGTCTACCTGTTGCCGTGTGCGTGTGGTTCAGTTTATGTGGGCCAAACCGGGAAGAAGGTCGCGACAAGAATTGGGCAGCACACGGCCAACT…
AAACGTTTCTTCAAATGTTCATCGATTCTACCCAGGAGATGACTAAAATGAGGGCCGGAGAAAATAATATATATATATGTGTGTGTGTGTGTGTGTGTGTGTTATGGCTCTAGCGGTCACAATTTTTGTTTGATCGTTACCAAACTCGACATTTAAACTTTTTATGAAAAAAGACAGATCAAGTTCGTTAATGGCTGAAATCGGACCAGTGGGAGGGGGGTGTAGAGGGGGGGGGCGTTTGTTAAAAAAATTCTATAGAATCAATCTTATTGCAAATTAAATGTACTATAAATATTGTTAAATGCATTCATTCTTCATCTGGAATATTAACCGAGATATTTGCATTTTTCAGTTTTCAGCCTTCAGCAAACCCCCACTTCTACTCACGTTACATGAACA…
AGGCTCATTTCAGAACATTCCAGCAAGATAAAGACGCCAACTTTTGACGATGATGTACCATTTAATGTTTTTAAATTCCAATTTGAGACGGTGGCCAGTAGAAACGGATGGAATAATGATGAGAAAGCGGTAGAATTGATTTTGGCACTGAAGGGAATCGCTGCAGAAATCCTGGAGAGTTTACCGGCCGCTTGCAGGAATAATTATGAGGACATTATGGTGGCATTACAACGCAAGTTCGGTGGTGAACATAAGCGAGAACTTTACAGGATGGAATCAAGGGGCAGAGTACAGAAACCGAACGAGACTCTACAAGATTTTGCCATGGAAATCGAACGTCTGGTGCAGCTGACTTACCCAGGTGAGAATCATCCGTTCTTGGATCAGTTCAAAATTGAA…
TCTCCTCTCTCTCTCTCTCTCCTCTACTTCTCACACACTTTCATCTCTCTCTCTCTCTCTCTCACTCTCTTTCTCTCTCTTTCACACTCACTCTCTCTCTCTCATCCTCTCTCTCTCTCACCAAGAGACATACTAAATGAGATACATGCAGCTACGTTGGCTGATGACTTCATCAAGTATGATATTTACGTCTTCGTATTTAAAATCACGTTCTAATCGAGAGGTTAAACTATACTGCTCAAAAATGAATAGGGATATTGGTTATTTTTTTCTTATCCTATTAATTTTAATTAAATCGACCTTAATTAAATAACTTTTTTATGGGGGAAAAAGACAATAATTTCTATTAAATATTAATGATATTAATAGTTAAAAAAAATTTAAAAAAATGCTAGGCCC…
GATTCGTTCCACTAAAGAACTCCCTCCCATTGAACTCGCAGAAACTTCCATATTTTATCTTTTTGTTTGTTACAAGTTTTGAGTTATTCTATGTTGGGCTGTTACAAATGGTGTTATTCTATGTTGTTCTGTCTATGTTAGTGAAACAAAAAGTCCGTCACGCAGGGGCTGCGTAAACTAAGCATATTTCCCTCGTGAAGATTAATAATGGATAAACCTACATACTGCTAACACAATACCACCGTGAATATTAAGTGAATAAATACTAACTGTAATAAGAAATATTTCCCCTGCTGGCGTCGATAGTCTCAAATGTAAACAAATAGGTCTGCCAACGGCTCACCGGAAAGAAAAACAATAACTGAATCATATCAGAATATAACATATTCATTTTATTCA…
CCTATTGAGCCGACATCATCGGCGAGACTGGGAGCCTACTCGGGCCAGGGCATCTACTGCAGAGTACGGAGCATGGGTGCCCCTTGAGCAAAAACGGCCAACCCCTCACTCTCCTAATATTAATATTCTTATCCTCCAGCCTAAATGCCCCCCCCCGGGGGGGGGGGGGGGGGGGGGGGGGGGGGGGGGTCCATCCTGATCCAGATCTGTTCCACCAGATCCATTTTCCTCCCTTTGCCAAAGTGGTCGAGCACCTTGACCTCAACAGAATTAGCTTCGCGGCTTTCATTCAACACGTGCATTCGTACCTCCGATGCCTTGGTGTAAAGGTGTCATTTTACTCTGCCGGGTGTTTTTAGTTTTAGTTTTACTCCTAAGCTAGGTGTTTTTAGAGACTGT…
TCAGCATCCCATACCTAGGGAAATTTTCCGACAAGATAGGACCCATGCTGGAAAAGGTTGGCCTTCCAGTCCCGAGAATTAAGGATGCGGTGCACTGGATAGATCTGGTGTGTATCGGGTTGCTTGCCTGACGTGCGGAAGCTCATATGTGGGGCAAAGTGGAAGGAAGTTAAGGAGCAGATTAAAAGAGCACCTTTCCACCAAGGCATCGCAGGTACGTAAACACATGATAAAAGAAGGCCATGACGCAAATGCAGTTGAGTTCGAGGTGCTCGACCACCTTGGCAAAGGGAAGAAAATGGATCTGGTGGAACAGATATAGATCAGGATGGACATACTGGATGACAATAATATTAATATTAGGGGGGAGGGTGGCGTGCTGTGTCCTCTGCAGTAGCT…
ACCACGAAATACTACAAAGTTCAGTATTTGTAGGAAGGTTGTTGAAGGCGGATTTTTTTAAAAGAACCTAAAAAAACATGTATTTATGAATCCCAGGAACAAATTTTTTTAAGAATGTAAATTGAAAAATTCGTTATTTTGATTTGCTGATATTTGGTTTTGAACATTGAAAATCACATCAATTTCTATAAATTCTAAAGGACACCTTTGTAATGCCATAACTTCTTTTCGGGATGTAATGTTTTTGAAAATAAATTGAATTTGTTTTTTATTAATGTCTACATAAAATAATATAAAAAGAGTATCATACACTTACTTATACCACAAACGAAGTTATGCGACTTCAAATGTGTTTGAAAAACTAACCATTTTTTAAATAGCAGGCAAAAAATACTTAAT…
TAATGTGTGTGTTGCTAGAGTTTAGTCGGTGAAATTGTTCAAAAATTTTGATAGCCAAAGGATTTGTCGAGTAAATGTTGTTGAGTGTATGTAGTGAGCTTAATGAATCTGTGCACAGTACTATTTCACTTTGGCAGCTCTGGACTCTTGACAAGGCTAATATTATTATAGTCAAAAATACGGAGTTTCGTTGATTTCGATTTAGTCTTTGTGTTCAATAACATTGTTGACCCCTCTATTGTTCTTCGTGTAGATCTCATTTATACTTCGTTATACGGCAAAAGTGTATATATCAAAAGTTACTTAAAATAACAAAACCCGTAGTCCCGCCCTGGGTAGAAAAGGGTGGTAACCTGTAGAGGACCCGTCCCAATTAGCCTTAGTTGCATAACGTGGACG…
GGTGAAGTCATTTTTACAGTCGATAGTGCGAGTTTTAGTTCTGTGAAACTGAAGGGATCGTTTTAGTGGGTGTTGGTAAGTTGGAATAATTGGGGCAAGTCATAGTTTCAGTTAGTGTTTTGTGTCTGAAAAATTGTATTGTATAGTTTTCGGAGCTACATGCATTACTGAAATGCTCTCCTAAGATGTTAGTGATTGTCTGTTGGTCGGTAATGATCTTGTTATTGAGTGTTCTAGTCCTGTAATTGGTTTGCGGTATTTTTTTATGAGTAATTTGATGAATTTTAGTCCATAACCTCTTTTGCGGGTAACCGTCGATTAATGTTAGATAAAAATATCTATCCAGCACTGTCTTTTACTATTTCCTAATAACCCATTGGGCTTTAGGATTTTTTCCTT…
TTTTTTTTTTTTAAATGTGTTAATTTATCTTTTTTTTTATTTTGTATTTTTTTGTAAATAATCAATAAATATAATTCACTTTTGGCAGATTTTGTTTAAATAGCCTATAAATTAACCAATTATTTTAATTAAAAAGATTAATATACATACATACATACATTTAACAAAATTGTAAGACGGTTTTTGTACCGGTGGTTGCGGTTGATTTTATATATATATATATATATATATATATATATATATATATATAATTTTGAACGGACCTCATTTTCGTCATCTCGTCAACTAATATCTAGAAAATACATACTCCTAGCGTCCGCAGATCTCCAAGTAAGCATACCTCTGCCCTGCAGCCTGCACCGATCCACCATTCTCTTCAGCAGTTTGCAAGCTCCTGCA…
CCAGAAACCTAACTTGATTTAGTAGTAATACACATACCAAGTTTCATGAAATTCGGTTCAGCCGTTTACGATTCTATAAAGGACATACAGACAAACATTCATATATATATATATATATATATATATATATATATATATATATATATATATAACATATAAGATTATGTTAAAATAAAGCTATGTGAAACTATAAATTTTGAGATAAATCCTGACATGAGGGTGATGGAAGTCTAAGGCTCAAGTTTAAAAATGTTATTTCTAATTATACCTTGACCATAATTTCTGTTATCTAAGATTGACAGACTTTTTGTGACCTACTCCTGCTGGATACTGTGCGATGTTCTTGTCATTGTCATATATAGAGTTTATATTTAATTTGTTTTAGTCTATTTGTGAGTA…
AGACAATGAAGTATCGGACAAACTGGTAACTATACTACAAAAATACCCGAAACTAATAAAAAAGTCCGTCACGCAGGGGCTGCGTAAACTAAGCAGATTTCCCTCGTGAAGTTTAGTAATAGATAAATATACATACTGCTAACACAACACCGTGAATAAATACAAACGGAAATAAGAAATGTTTCATCCAATTTCAATAGCCTGCCGACAGGAAGCGTTAGGTTAGAAATGTAAACAAACGGGTCCCGCCTCACACCGGAAAGAAAAACAATTACTGAAATATATCAGAATATAACACATTAATTTTATTGAGAACTATTTACTATATCTAGTACTGTAATTAATAATGAGTCAGAATAATTGTTATCTCAATCATTAAAATTTAGTAGTCCAAAATTT…
CAAATTTACATTTCAGGCCTCCCCTATAACTCCCACTCCTGTCCGTCTCTGAGAATATTCTTTTACGTTCATGGGAAAAAGGAATTCGGCTAAATAAAGATAAATGTGAATTTGGACGAGCAGCATTTTTAGGACTTGTATTGAAAAAAAAGTCCGTCACGCAGGGGCTGCGTAAACTAAGCAGATTTCCCACGCGAAGGTTTACAATAGAGAAATCTGCCTAATAATAACAGTAGTAGTAACCTATTCTCACGAGGACGAATAGTTAGTGAGACGGCCACACTAGCGCTCGGCGGAAACTCCCGAACATAGCCGACCACACTCACCATACAAATGCAAATATCTCGGTTAATATTAAAGATACAGAATAAATGTATAGAACAATATTTATAGTAAATG…
CCCAAGTTCTTGGACTACTAAAATTTGAGTTATTAAAATAAAAATTATTCTTACAATTCAGAAGCCGTTTTATGTAAAAAGACAGATCAAGTTCGTTAATGGCTGAAATCGTACTAGAGGGAGGACTAACCTGTAGTTTCTAACCTTACCTAACCTTCGTTACTTTGTGAGATTTATGCAAATACGTTCTGTTCATCCGCCCCCCCCCCTTCTTTAGTTCTTGGACTACTAAAATTTGAGTTATTAAAATATAAATTATTCTTACAATTCAGAAGCCGTTTCAGTTGGGAGTTTATTAAAATTAACTGAAAGATTTCTCATTACCGTTTGTATTTAATCATGGAGGTATTGAGTTACCAGTATGCAGATTTCTCTATTGTAAAACGTCACATGGGAAAT…
ATTCACTATCTTGAATATTGACCGAGATATTTGCATTTTTTACTAAGTGTGTGCCTGATAACGAAGTTGTGATAGGCTGAAGTCGGTTCTATTCGGGACTTTCCGCCGAAAGCTAGTTCGGCTGTTTCCTTAACTGTTCGGCTCTCTTGAGATTGGTTTAGAGACTCATTTACTACTACTGTTATTAGTAGGCAGATTTCTCTATTGTAAAACTTCAGGTGGGAAATCTGCTTAGTTCACGCAGCCCCTGCTGACGGACGTTTTTTTCATGACATAAGTTAATAGATTTATCTTAATGGAAATCAACTAAAATGAGAATTTTGGATGTTTATAGATGTTAAACAATTACATAAAAAGGCCTATAAGATTAATTTAACACCTCTATATGTATAAAAGGCC…
TTGGATTGCAAAATTAAACACACACAAGTTTCACAGTTTCTATCATTGCACAATTATTTTAATTACTACTCACAGTGTGCACTGATAGCGTCACTGTTCTTCAAAGAGTCACAGTCCAGTAACTCACTCAAAGTCACTGAAATCCACAAAAAGACGGCACTGCACTATCTTAAACACGGCAATCTTAAACTGTTACAGAGTCACGGCACAACACTGTTCTTCACATAAAAACATTTTACCGCACTGCACTAAGTCGCACTGTACCATTGATGAACATTTGAAGAGCACTTGAAGACAGCTGAGAAGAAACTAAACTCCCTCGCGGCTGGCCCGTTCTTTATATAGGTCGTCGTTACACATCAAAGGGGAATTGTCTGGACCCTTCTAGGTCTGGACTGG…
ATAAAACGATTTAAATTCTATTTTGGTACGATTAAATTCCCGATTTTTGTAAAGAATCAAAACAAAATTGCGACGCGCATAGGAGCGGTGTTAATTAAACAGACAAATATATATATATAATATTATAAATATATATATATATATATAAATAAATATATATATTTTTAAACGGTCCCTTCATTTTCTTCATCTCCTGGGTAGGAATCGATTGTACATTTTTGAAAGGAATTTTTTTTTCTAAACTCGCATCATGAGTACGACCCCTCAATAAGCAGATTTCCCTTAAGGGAAATCTGCTAATAATCATAAAATAATTTCACTAGGACCTATGAGTCTAAATAAATGTCCCTACACTTAGGGTATGCTTAAACTAAGGCAGATGATCCTATGCGAAGGTTT…
GCAGTTGGCAGACCTGTTTGTTTACATTTGAGCCGCTTTCCGCCGGAGGGGGAAAGATTTCTTTTTACCTTCTGTATTTATTCACTTAATATTCACTGTGGTGTTGTAGTAGCAGTATATATGTTTATCTATTATTAAACTTCACGAAGGAAATCTGCTTAGTTTACGCAGCCCCTGCGTGACGGAATTTTATATCGTAAATTATGAATCTGTTGATCATCCATTTCTATATGCCTTGACCATGAATGCGTTTATATATGATATAAAGCGTGAGTGTGTGTGTGCACGCGCGCATGTAAAGGGGGGAGGGGTATCTGAATGTCCATTAACGTGATTGCTTCATTTTTTCACCTCATGTACAATCCCAGCTAAGCTCGGTTCTGTCAAGTGCTTCGCAAA…
GTGTCATGCTCTTGTATTCAATATGGATGTGCGACTGTGTGTGTGTGTGTGTGTGTGTGTGTGTGTGTGTGTGTGTGTGTGTATTTATTAAACACGTACAATTTTTTTATTTTACACTTTGTTTGGAAAATGGGATATTAATTAAAATGATGATGACGTTAGTAAGGCAAAAGTCAGAAGTATTTAATGTTAGAATTCAGCCATTTGTTTTTCATCCTTTTATATTAACACAGTTTTTTTTTTGGGGGGGGGGAATAATTTATTTTGTTGAAAACTTTATTTTAATTCTGTTATGTAACTGTTAGGGCGGAAGTCGTTTTGCAAATTCTTAGACTAATAAAAATATATTTGTTTGAAAAACAAATAAATGTTGTGATTCATGGTAATGTTTTTATTATC…
AAACACACTCACAAGTTTCACAGTTTATCACGGCAGAATTTATTTTCACAATGCACAATACTCTTGTTTATTACTACTCAGAGAATTACGCTGATAGTGTAACTGTTCTTCAGGTTACACAGTGCAATAATTCACTCGCGGACCACTGAACTTTACATAAAACGACGGCACTGCTACTGTCCTTTTACTTTCGAGGCACTGCAACTGTCTTAAAACACGCCATAAACCGGTTACTTACAGACACGGCCACAACACTTTTCTTCACAGCACAACAACACCTTTAACCCGCACTGCAACTAAGTCGCGCTGAACATCCCTCGAAGACCGTCGAAGCAACCACTCAACTGCGGGGTACTGAGAGAGTCCACTTTGTAAATGGGCTTGTAGAAGTGTCTAGGC…
CTTCATCTGTCTTTTTACATAAATCGGTTAAATATCGAGTTTCGTAACGATCAAACAAAAATTACGACCGCTAGAGCGTTAACATATATATATATATATATATATATATATATATATATATATATATATATATATATATATATATATATATATATATATATATATATAATTTTGAACGGACCTCATTTTCGTCATGTCCTGGGTAGGATCGATGGACATTTGAAGAAATTTTTCGAAAATCGCGTCATGAGTACGACCTCAATAGCTTATTTCCCTTTAGGGAAATCTGCTAATATATAGTCCGTCACTCAGTAGCAGCGTAAACTAAGCAGATTTTCCACGTGAAGTTTAATAATAGAGTAATCCAGGTACTGACTGGCACAACAGCACCGTCAATAT…
ATAAGATGATTGGATTTTCTAATATGAGATGAAGGTAATTGGAAGTGCTTATTAATTATAATAATCAAATATTCTCTAAAATATCATCCGTACTAGGTTTTGGCTGATTTCTTAACTTAACTTCACTCTTAACTTGACTTAAAGGAAATCAGCTATTGAGGTCGCACTCATGAAACATTTCTTCAAATGTCCATCGATCCTACCCAAGAGATGACGAAAATGAGGTCCATTCAAAATTATATATATATATATATATATATATATATATATATATATATATATATATATGTCTGTTAACGCTCTAGAGGTCGCAATTTTTGTTTGATCGTTACCAAACTCGAAATTTAATCGTTTCATGTAAGAAAGATCAAGTTCGTTACCGGCTGAAATCGGACCAGG…
CGGCGACGTATATTATGATAATACACTATTACTAACATACAAAGCGGCGACGTATATTATGATAATACACTATTACTAACATACGTAGCGGCGACGTATATTATGATAATACACTATTACTAACATACGTAGCGGCGACGTATATTATGATAATACACTATTACTATCATGCGCTTCTGCGACGTGTATAAAAAGTCCGTCACGCAGGGGCTGCGTAAACTAAGCAGATTTCCCACGTGAAGTTTTACAATAGAGAAATCTGCCTAATAACAACTGTAGTAGTAAGAAACCTCTAAACCTAAAACATTATTTAGGACGTAATAACCCAGAAGTTTCTAGCCCCAAAAAACAGTTAACCTAACCTCTAAACCTATTCACGAGGGACGAATAGTTATGGAA…
ATGATCTAGACGTAACACATTGTTACCGCTCGAGCGGTAACAGACACAATATAAATATATATATATCATAAAATTATATATCTAATATATATATATATATAATATATATAATATAGATAGATTAGATAGATAGATAGATAGATAGATATACAGTTTTGAACGGACCTTATTTTCGTCATCTACTAGGTAGGATCGATGGACATTTGAAGAAAAATTTCGAATATCGCTTCATGAGTACAACTTCAACAGCTGATCTCCCTTAAGGGAAATCTGTAAATAAAATGGCGAGGAAACAATGTTCTCCGTTAGAGCCAATGTAGGAGGCTTGAAACGGCTGGTTGTCTATCAAGAAGTCAATCTAATCGGGCCCGACCAACTTTGGTCCATTACCAAAGGAAG…
CACAAACAAACTGGATGGTTTACCCACTCGAGAGCATTCTACGTACAATTGCCCGTGTGAAAAACATGGTGTACTCAAATCTAAGCCACAAATAGACATCGTTTGGCCTTGGGATTTGTTGATTGTCATTGCAAATGGAAATTTTAATCGAAGTACAGTTAAAAACACTATAATTGGTCAGTTATCGAACGGGATGATAATGATTAAATTACTAAAATGGCTATAAATAAATAGGGGTTGGTGATAAAAAAGTAAAAATTTAGGGTTGTATGTATTTTTTAATGCCACATTATAAAAAAATAAAAACAAAAAATTTTGTCCAAAAATAAAAAAAAAAATGTTAAGGGTGAACAACCCTTATCAATTAGGGGTATGAAAAATAGATAGTAGCCGATTCTC…
GTTTAAGCTTCATTCTATTTTAATAAAGTTAATAATTTTACGTACTAAATAGCATATTTGTTTTCTTTTAGATCCTATGCAAATTCTGTCCTACACAGCGTTTTAAATTAAAATTAATTAGATGGGGACAGTGGGGGGGGCTAAAATATGTGGGCGGCCTCTCAGGCCGTGTGCGCCCGATTTTGTTTCGTCCAGAGGTGCGCCCGACGGAGGGTTAAATATGTGATTAACTCTGATTAATTTTTCATGTACGTAGTTTTCGCAAAAATATATGGACGGATGTATAAATGCGAAAAGAGAAGCAAAAATATTTAAAAATAATAATTCATAATTGTTAGCAAAGACATCTAGAATAATGATATAACATCATTGTGTGTGTATTTCTTGGTTATTATACCT…
GTTTTTATTTCCGGTGAGAAGTTGGCAGAACTGTTTCTTTACATTTCAGATGCTTTCCGTCGGGAGGTTTCATATTATCGTTTGTATTTATTCACTTAATATTCACGGTGGTGTTGTGTTATCGGTATGTAAATTTATCTATTGGTAAACTTCACGCGGGAAATCTGCTTAGTTTACGCAGCCGACCATTATATATATATATATCAATATATACCATTTTTATATATATATATATTAAAGAAAGATTTTCTTTATTGAAATCAATTTAAATTTATTGGAGAAAAATAAAATTCCCCTTAAGGGAAATCAGCAATTGAGGTTGTACTCATGACGCAATTTTCCTTCAAATGTCCATCAATCCTACCCAGGAGATGATAAAAATGAGGTCCGTTCAAAACT…
TTAACTTTTGTTTTAAACAATATTATTAAATTTAATATCCTAATCGTTTGAAATATCATGCAGGACAACATCTGTCGAGTCCGCTAGTAATAATAATAATAATAATAAAGTATGTTTTTTTTGAAATTTGAAATAATTTACATGTTATTATACAATTAAGATATCATAATAATATCTTTCCTTATACTATATATAACATACATTAACATGGACTCATAAGTCCGTCTGTTGAGTTCGGCCATTATTTACTAAATTATTAATCAGCATGGTTGATTATTTCTAATAGATATATAAACATAATATTAACATAATATTACAATATTCTAAATAAAAAAAAATCTTTTATAAGAATTCTATCTTTAAAAAACAACAACAAAGAAAAAAACTAATTATTAATAT…
TTAATCGCTAATGTTTTTTTATGATCGTACGTAGTACAAACAAATCTTTTGTTTTGTTTTTAATTATCTATGAAAATGAGCCTCTTCATTGTATGAATAGCTATTTCCGAACTATAGAGGAATACGAGTATAATAGGAAGCTTCAAAAGCCCGGATACTATAAGAGTTTTTTTTTGTTTTTTAGATATAGAAGTTTTAAAAAAAATTGAAAGGGCAATCGAACACGGTTAGGTTGTAGTAGGACAGGTTAGCTAACCCTACCCCCTCAAAATCGATAGGCTAACTAAAATCGAGAATTTTCCAGTTGGATGCCACTACCTCGCCCCAGGCCGATTTTATCCTCTTTCGTTCCTGCTGTTACGTAATAAATACAGATGGGGCGGAAGAATGCTTCTCGCT…
CCCCACTCCTGCCCGTCCCTAGAAATGTTAGTATGGCTTATTATAAGGAAGACGTTAGTGCTAATTCACATACCGAGTTTGGTTTAGTTCGGTTGAGTCTTTTGTGCCAAATAAAATTGTTGACTTCCGCTATCATTTTTAGCGTATAACGCCTTTATACTTAGGTATACGACAAAAGTGTATATAACAAAAGTTACTCTAAATAACAAATTAAACAACTTTTGTTATGTGCATAATTGCCGAAAATGCAATAGGAAACGAAATATCGCTATTTTTTATTTCAGGCCTCCCTCATAACCCCCACTCCTGTTCGTCTCAGAGAATATTAACATAGTCTAAAGTCTAAGTTGGGTCATTAGTAATAGTATACATACTAAGTTTCATAAAATTCGGTTCAGC…
TTTACACATTTTCACTCCGTCATTGTCGAGATAGTTTCACTTTTTGAGTCAGAAGTAAATGTTTGTTTACTTAAGGACGACACCGGAAAATTCAGGTGGGGCACAGCTTCATCTTTTAATTTCAATCTATTAGGAACATAGCCTAACAATTCTGCTTGTAAATTCCTTTCATAATCACTGTCGCTGAAATGTTCTGAACAAACCCGTGAAATATCAGGATTAAAGTCTCCTCGTCTGCGCAGGACTGCCCACTGTTTCTTAATTTCTAAGTTCTTCGGGAACCGGTGATAAGATACAAACTTGCCTCATTTCCTAGGGTTGTTGGAACGTGTTGCTACAGGACAATCACTCGGAATTTTGGAAAAAAAAATAAGTTATAACACTAAAAAATAAAACAAT…
ATATATATATATATATATATATATATATATATATATATATATATATATATATGTCTGTTAACGCTCTAGCGGTCGTAATTTTTGTTTGATCGTTGCCAAACTCGGAATTTAATCGTTTTATGTAAAAAGGAAGATCAAGTTCGTTAATGGCTGAAATCGGACCAGTGGGAGGGGGGGTTTAGAGGGGGGATTTTTGAAAATTCAAAATATCTCCGTTATTATGAGTCGGATCGAAAAATTGTATAGAATCAATCTTATTGTAAATTAAATTTACTATAAATATTGTTATATACATTTATTCTGTATCTTGAATGTTAACCGAGATATTTGCATTTGTATTGTGTGTGTGATCGGCAGGACTCCATGTTCCGGACTTTCCGCCGAGAGCTCTGGTGGCCG…
ATACAATTTTAGCAAATAGTGACTAACAAACTGGATAAAATTGGTTGCTGATACAATTTTAGCAAATAGTGACGAACAAACGAGATAAAACTGGTTACTACTTTAGACTTTAGGCTATATGGTTACTGAAGCGGCCGAACTAACTTTCGGTGGGAACGAATAGAAGCTACCATAGCTCTTCCGTTACACTTAATAAAAATGCAAATATCTCGGTTAATATTCAAGCTAGAGAATAAATGTATATTTGACAATATTTATAGTAAATTTAAATTGCAATAAGATTGGTTCTATAAAATTTTCGATCCAACGTAGAGTAACTGAGATATTTTGAGTTTTCGAAAATTACCCCTTTAACCCCCCCCCCCTCTCACTAGTCCGATTTCAGCCGTTAACGAACTT…
ATTTACTCTCAAAGAGTGCAATGTCAGAGGAGTATTAGTTTACATACCTGACTACATGACTGAAAATTGCTAAAATCAGTGTAAATTTCTGATGAAAGAATGATCTGTGTTTTTAGCAGATTTCCCTTAAGAGAAATCAGTTATTGAGGTCGTACTCATGACGGGATTTTCAAAATTTGTCTTCAAATGTCCATCGAACCTACCTAGGAGATGACGAAAAGGAGGTCCGTTCAAACCTGTGTATATATATATATATAAAGATGTGTGTGTGTGTGTGTGTGTGTGTGTGTATATATATATATATATATATATATATATATATATATATATATATCATTGTAAGGATTTCGGCTATCTGCTCCAGCAGTGCCGCTAGAGCAGATAGCCGAAGTCCCCACA…
TTTCTTATGGGCATTATAAAATTGTTTTAATGGAAATTTGTGCTATAAAAAAAGAATATGTCTATGTATCTGTTCAGCTCTGAGTGGTTGGAAGACCTATTTGTTTACAATTCAGAAGCCGTTGGGAGCTTATTAAAATTAACTGAAAGATTTCTCATTACCGTTTGTATTTACTAACGGTGGTGTTGTGTTACCAGTATGCAAATTTCTCTACTGTATAACTTCACGTGGGGAATCTGCTTAGTTTACGCAGACCCTGCGTGATGGACTATTTTAATTGTTCAGACATATCTCTTAGGGGCGGGGACACGAGGAGCTGTAAGTGAGATAATAGTTGGATTAATGTTTATTTATTGTTCTTTTTAATCAAGTGATGTACATTGTCACAGTTTCTGACAA…
CGCATAATGCCTTTCGTCATAATGCCATTATGAAGTAACATTTAATAGTTATTGATTGTACACAGTCATTTTAATAACGTAAACATATCGGAGGTAATAAGATAATATATACCCAAATTAAAGAGTTGACCCCCCCCCACAACTTCAGCTATCACACGTTGTGCAATTTCAGCATTACTGTTTAAATAATAAATTATAAAAATTGAATTATCGAAATGCTCATATAGTTTACATTTCTATTGGAAATGTATAATGTCGTTAATAAATGACAATATTTTCTGGTTAAAATAAATAAATGAGGTAGTGGAGGGGGTGGAAATGTATAACATTATTAACCCTAATCATGCTTATTATTATTATTATTTATTAACGTCCACTTTTTGCAACTAAGGCTAATCG…
TATACAGTTTTGAACGGACTTCATTTTTGTCATCTAATTGGTAGGATCGATGGACGACCTCATTATCAGATTTTTCTTAAGGGAAATCTGCTAAAATCTCAGAAGCATACTTTAATCCAAAATTACCGGTCAATACCACAAGACTAACGTAACAGGCAGCATTCATGTTTTTTACTGACTCCTACAGTTCTGTGCAGTCAATACTTGATCTTTACACAACTCACCCACTCACGAGACGGTTTCAGGAATTACTATTACAGCCACTAATGTATGATGTAATAACTACCCATTGGATACTAGGGCATTCAGACATCAAGGCAAATATTTTGGCTGACAACAATGCAAAATTAGCAACACAACTTGTCATATTACACACTGATCACATTAGAGGACATGGCC…
CTGTATTGTCTGTACCAAGCAGTCATGATGTACTTACTACTGTATTGTCTGTACCAAGCAGTCATGATGTACTTACTACTGTATTGTCTGTACCAAGCAGTCATGATGTACTTACTACTGTATTGTCTGTACCAAGCAGTCATGATGTACTTACTACTGTATTGTCTGTACCAAGCAGTCATGATGTACTTACTACTGTATTGTCTGTACCAAGCAGTCATGATGTACTTACTACTGTATTGTCTGTACCAAGCAGTCATGATGTACTTACTACTGTATTGTCTGTACCAAGCAGTCATGATGTACTTACTACTGTATTGTCTGTACCAAGCAGTCATGATGTACTTACTACTGTATTGTCTGTACCAAGCAGTCATGATGTACTTACTACTGTATTGT…
AAGCCGGGTATCTGAGCTAGTATATATATATAGTTTTGAACGGACATCATCTCCAGCTTAGGATTGATGGATGTTCCATGGAAGTTTTCGTGTCACCATTACAACCTCAATTGCCGATTTGTGTTAAAGAAAAATTACTTTAAGTAACTCGAACATCTAAAAAGTTGAAGTTTATTATTTTAAAAATCTGGAGCTATTATATTTATAAGCTGATGGAATTTTAATTCAATCTGTTAATGAAAGAATCAGGAAAAGGAGGGAACCAAAAACTTTTATTCCCGCATAACTTTAAGGCAAATTGAGTTATATAAAATATTCAGAACTCTCAAGAGAAGAAGTGGTTTATTTATTAACTTCTTTAGGAAGAAAAGTTTGTATCTAAGACCGTAAAAAAAAGAG…
TACATCGAAATATATGGTCAAATTATAGAAGAATATCATGAAATATGAAGCTAAGAACAAGACTGTTGCATTTCCAAAGAATTTACAAACACTTGTAGTACTTCTACTGATGGTTTATACACTCCCACATTTACCTCCTGAGATTGAGAAATCTTATTACCATAAAAAATTCAGTAAAAAAAAAAAATGTTTTTGGTAATGATGTTCAGAAATCGGGTCAGTTTTGGGTACTGTGTTAGTTGACTGGGAGTCAAGTCAAAGCTCAGTTTGTCAGTTTTCAAAGGATAATATGTGTAAGGGCGTGCGGTTAGCTTTTGCGGTAATAATAATAAAGCTATTTCGACGCCAAAATGTCGGGGCGGGGAAGCTTTTTAGTCCCTAGTTTCGGCACCAAAATGT…
TAATTGCTACGGCGTAGAGCGGTTAACAGGCTATACAACTTTAATCTTTTAATATATAAATTCTAGCGTACGTGTGTATGTCACTGAACTCCTCACTAGGACGATAGGGGTACCCGATTTTGAATTGAATTTTTTGAATACGCGTATTATATCGGGTGGACGCCCGGATGGTTTACGCGCCGCAGATCGGGCCAGGCAGATGGGAGCAGGTCTCCGGTCGAAGGGCGAAGGGCGAGGTTATTGGAAATGTATTGAAATGGTTAATGGTTATATCTAATGTATGGTCCTTAGAATTAAGTATGTCATCTATATAATGATGTTTCAGCTGCGAGAGGTTTTCACTTTCAGACATTGTTATTTTATTTTTCCAAATTTATTTAATAATGATTTGAATGTTGC…
CTCGATAACTGATTTCCCCTAAGGGAAATCTGCCAAAACCAATGGTGACTTGGAGACAAGCGGCTCTTTGAAGCCGTTAATTCATTTATCCTTAGCAGAGTTAAACCCTAATTTATTAACTGGGATGCATTAATAATTTCAGTATTCCTTTCGTAAAACAAAGACATTAAAAATAAAATAGTAAATCACCTGAAGCTTATCAAAACGGAAAACTGTTTCATAACACTACATTCAACGACTTCCACGGGGAAATAAAATGTTTTTGATAGGAATTCAAAATTAATGTCTAATTTTTGGATGGGCATAAAACTGGCTAATTCGTTTAAATGGTCATATTTAGCTCTAATGCCTAATGGTGGTTTTTAAAATTTTCGAAGAATATGAAAATATATCGCAATG…
AAATCCTTTATCTAATGGATCAATCATCATCATAACGTGTTCATAATATTAGAAAAGAGTCATAAAGTCATTGGCTTCATTAATGACAAGAAATGTTTTAATAATATTTTACCATGCAGAGAGTAATTATGTCCCTGTTAAAATATTTGGAAATAGTTAGGATCCCTGAGATGAAGAATGAGCCAACTGTAGGTCCTGTCTTGTGAAGTAGTAAACATCTGTACTTTTCAGTGAAATATTGACATAAGTGCTATTGTGACCTGTTAGAAAAATAATTTTGATACTTTTATATAGTGGAACAAGAGGTAAGTGTGCTTTGTGTCATTATTTAGCAATTATAGGTCAGAACTGCTCTTTAGGTCGTGGCTTAAAAGGGCTCAGGTTAGCCATGTGAGTTAA…
ACCAGTCTGCCACTTATATCTGATTCTACACTATTGCTTTTAAGTATTACCTCTCAGAGTACATTATACAATGAACGTATATGGACTCCTACCTGAATGTGGGTTGTAATAATAAATGTGTAATACAAACATGCATACGCCATGTGCTACATGAGGCTATTGTACATTATACCATTAGAGTTTATTTTGTTTTTTTGGATTGCTACCTCAAAGGCAAGGCTCTCTAATTAAATAGTACAGGATTCTTTTCTTGGATCAGTGTAAAACCTTAAAGCTTCAATCCTCAATTGGAGAAAAATTCTTTTCCAGAATCCTCCTCATCAATTTGATAAGGTTGCTAGGTAATAACTGTAATGTGTTATGTGTCTATTAACCTATCTACATAACATATGCCTTCTC…
AGTGAATTATTGGACTGTGTAATAGCAAGAACAGTGAAGCTACCAGACCATACTGTGAGTAGTAGTTAAGAATAATTAGCCAAATGTGTAGTGCATTGTTAAATAAATTGTACAGTGATAAAAACTGTGAAGCTTGTTTGGGTGTAATTTTGCAATCCAAAAGAACTCTAATCAACGACGTTTATTACTGCTTTTGTAATAAACGTAACAATATTGTAGAATTCTATAAAAACCTGGGTGGCTGCAATAAAGTCCTTTTTAAAAAGAGTTGATCGACATCCACGTTGTAACTGGAGGATGGATATCCTTGACTTAATACAGTAGAAGCCTAAAAAAGCTGTGTGAGATGCCATCTCCGTTGGTTGACCTTACAAACAGTACCTTCCAGAGTCATCCTCA…
AGTGACAGAATAGTGAAATATACGGGGTGTGGCTATTAAATAACGAGACTGACGCTGTAAAACATTTTATTTTTATTTCATACATTTTTACATATTATCACCTTCAATATACACCCCTCCTTTATCCCTACAACGCTCCATGCGAACCTTCCATTGTTCGAAACAGTGCTGGAAGTCTTTTTCTGTCAGCTCCTTCAGGACGCGTGCCGCTTTCTCTTTCACAGCTTCAACAGACTCAAATCTTGTTCCTTTTAATGCAGATTTCACCTTAGGAAACAGATAGAAGTCGCACGGCGCAAGATCCGGCGAATAAGGCGGATGGTCTAACACTGGGATGCTGAATTTGGCTAGAAACCTCTTAACAGACAATGCGGAATGAGCCGGCACATTGTCTTGGTG…
CATAACTGCAACTTTAAGCCTTTAGACAGGAGTTAATTTGTGCTCAAAAGACATATCCAGCCTAAAATTAACTTGTGCTATTCCTCGATAAGAAAGCTTTTATCAGTTATTTTTCAGTAATGTAAGTAAAAGAAACTGGAACAAGATAAATTTACAAAAATTACTTTATAGATGGGGAGGTAGGTTGAAAGTTGTCAGAGCAACTGGTGCTTGCATTTTAAGTAAAAGAAGTGAATTGAGAAGAGGCAGAAAACGTTTGTTACATCGCTGATTTTAGAGCTAAAATATTTTCTAAAAAAATATATTTTACTTGGAAGACCACAGCGAATAAAGAAGATATAACATAATTGAGAGTTTACAAATGTTAAATACATTATAATTAAAGAAGAACAATTTCAA…
AAGATTTTGATGATGTATTATGTTAGAGCGAAAGCATGTTTTTAAAGAATTCAAAAATTCCTTGGAGTAGTATAAATCGCCACTTAAAAATCTCTTCTTCTCTGACGTCTCAATTCTCAAAAAATCAGAATATGCTCTTGTTTCTATATGCTTAAGAGAGTGGTTTAAAATATGATACTGCGCTTTAAGTTGCAACGTGCAACTGACATAAATAGAATTCATGGTGACTATAATGGGAAGGACAACGGTTAAATATGCAACGGAAATAAATATATAGGCGCATGTATATCCAACGAAAGTCGTGGTTTTGAAGGGATAGTAAATTGAAAAACTAGGTAAATATGGATTGATTATTTCCTCAGAAACATCAACGTCAATAATAATATAGTTCATAATCGG…
AAGGGATAGTAAATCGAAAAACTAGGTAAATATGGATTGATTATTTCCTTTGAAGCATCAACGTCCATAATAATACAGTTCATAATCGGAACTATTAACACACTTGAGAAGAACACAGAAATCAGCAAATTTCTTAACATGGACCTAGTTTTGCGAATTTCGACTATGTATTTTCGTTTAATTTCCATGTACTCGCCATTCAATACATCCTCCTTGTACGTATACACACCGGATTTTAAGATTTCTGCTGTTCTGAATAATCGTCTGAACATTGGAGTAAATCGAATCCCTTGATTAAGTAAAAGTTCAAAATCTACGATTGCCGTGTGAGCACACTGCAGAGATAACGCAAGGTCGTCGGCAGTTAAAACAGCTGCAGTAAATCCCATGCTTATAAGA…
TTGTTATGTGCATATTTGCCGAAAAACCAATAGAAAACGAAATATCGCTATTTTTAATTTCAGGCTTCCCTTATAACCCCCACTCCTGTTCGTCTCAGAGAAAATTAATATAGCCTAAAGTCTAAGTTGGGTTAGAAGTAATATACATACCAAGTTTCATAAAATTCGGTTCAGCCGTTTATGCGTGAAAAGGTAACAAACAAACAAACAAACAAACAAACATACACGAAAGAAACAAAATGCAGATATGGTGTCTATGACATGTGAAACGAAAAGTTATCGTGAAATTTCGCGAAAAAAATCAATGTACAGACAGAGGTTACAATTTTATATATATATATATATATATATATATATATATATATATAAAAAATTGTAACCTCTGTCTGTACATTGATT…
AATAAAAACAATACGTCTGTCACACAGAGGCTGCGTAAACTAAGCAGATTTCCCACGTGAATTTTCAGAACAGAGAAATTTCACGAGAGCCAAACTAGCTTTTGCCGGAAACTGACGACTAGAACCGCAGTTAGCCAATCTCATCTCATCCGTTATGAGTACACACAATAAAAATGCAAATATCTCGGTTAATATTCAAGATAGAGAAAAAAATGTATATAACAATATTTATAGTAAATTTAATTTTCAATAAGATTGGTTCTATAAGTTACGATCCGACATATAGTAATAGAGATATTACGAATTTTCGAAAACCCTCCCTCCCACTGGTCCGACTTCAGCCATTAATGAACTTGATCTTTATTTTTACAGAAAACATTTAAATATCGAGTTTGGTAA…
TATTTCACAATGAACAATAAACTTGGTGATTATTCTTAGTTACTACTCACAGTATACACTGATAGCGTTACGGTTCTTCCATGTGTCACAGTCCAATAATTCACTGAAATTCACAGAAAGGCGGCACTGCACTGTCCTTTACTTCGCGGCACTGCACTGTCCTTTACTTCGCGGCACTGCACTGTCCTTTACTTCGCGGCACTGCACTGTCTTAAACACGGCACTAAACTGTTACTTACAGTCACGGCACAACACTGTTCTTCTTCTAAAAACACTTTACCGCACTGCACTAAGTCGCACTGTAGCACTGATGTGACCATCAAGATCGCTGAGCATAAACTGACTCACTCGCAGCTTGCTGGTGCCTTATATATAGGTGGTCGGCATAGATTAAAGGGG…
ATTAAATAATATTAGTAAATTAAGATAGTGAATGGCGTGAATAGGTGGCAGTCGGGATCGCTCGGCACCTTTCGCACCCAGCTGATGACAATTGACGTGCGTGTAGAGTCTATTGTTCTACCGGCCAAGCGACTCTAGTCTCCAGTTTTTCCCAGTTCCAAGAACTTCTTCAGGCCCAAGGCTTGTCCACAATTGGACCAAATACTCTTCTTGAAGCCCAACAGTTCCAGGACGGTCGTCGGGGAAGAAAAATGGTGGAATCCCATTTAAATAAAGTATCTGGTACTTTATTCCTCATCTGCATCCACCCAGACTGTGTCTTCTTCCTTCATTGACGTGAATCGATTCTCCCCCAAGGCGATCATTATTCTTCTATTGTTCGTTTGTATAGTCATATTA…
TTAGCAAATTAGATCTCAGGAAGGCTTATTTCCAAATCCCTATAGCGGAGGAAGACATACAGAAGACGGCTGTTATCACCCCATTTGGTCTCTACGAGTACGTAAGGATGTGTTTCGGCCTACGAAACGCGGCTCAGACCTTCCAGAGATTTCTAGATTCCGTTCTCCGTGGTCTTGACTTCGCCTTTCCCTTCGTTGATGACATCTGCATCGGATCAGCGGACGAGGAAGAGCATAAGAAAAATCTGGACGAAGTTTTTCGACGCCTCCAGGAACACGGTCTAACGATTAATCTCTCCAAATGTGTATTCGCAGCGACGGAGATAGAGTTTTTGGGCCACAAGGTCACTCCTCAAGGCATCACTGCACTTCCAGAGAAGGTCGAAGCCATCGCCAATT…
TATTCAGAACACTGTTTTTGTGGATCCTCACAATTTATTAGCAGTTTTCCCTTAAGGGAAATCAGCTAATGAGGTCGTACTCATGATGGAATTTTCGAAATTTTTCCTCAAATGTTCATCGATCCTACCTAGTAGATGACGAAAATAAGGTACGTTCAAAACTGTATATATATATATATATATATATATATATATATATATATATATATATATATATTTGTCTGTTACCGCTCTAGTGGTCGCAATTTTTGTTTGATCGCTACCAAACTCGATATTTAGTCGTTTTATGTAAATAGAAAGATCAAGTTCGTTAACGGCTGAAATCGGACCAGTGGGAGGGGGGGTTTAAAGGGGAGGATTTTCGAAATATCTCCGTTACTATACGTCGGATCGAAAAAT…
ATAATAGAAATTGAACAATAAATAGAAATCAAACAATAAATGGAAATCCAACACAACAAATTGACAAGCATAATATAGAATCCAAAACAAAAAATATTAAACAAGATATAATAAAATATATAAATTGTTGAATAAAATGGAATATGTATCTAAAATGAATTTAAAATAATTGAGATTTAGATCAGATATAAAACTCGTGTATCAGCGAAGTTGCATACTCAATGTGAGTTACTGACAACGAAAGTCATGAATTGCATTATGGCGGGTCAGTTTTGCTAGACAAAGAGAAACGATGAAATATTTACTTTAGATATATTCAAAGAGTTTATAAAGAGCTCAGCAAACATACAAACACACACACGCGCGCGCGCTCGCACACAAAACATTCACAAAAAGACT…
AAAACTTCACGTGGGAAATCTGCTTAGTTTACGCAGCCCCTGCGTGACGGACTTTTTTAAAACATTTTATATAAAAATTTTTAGAGGAATTGTAAAAATTAGAAATACATACCTCCGTTATTATTCGTCGGTTCGAAAAAATTTATAAAACCAATAATATTGCAAACTTTAAGTTCAATAAATGTTATTCTATACATATTTTCTGTATCATGAATATTAGCCCGGGATATTTGGATTTTAAAATTTACGGATTTCAGTAAACCCCCATACCAACTCATGTCACGCTAACGAAAAGCCAATACGCAACAAGACATCTTATTCGAGTCTTCATACCAAACATTATTTTCATGGATCCTTTCCTATGCGAGATATATGTATGTATGTTCGATGTCGTCATGA…
TTTCTTCAAATGCCCATTAGTCGAAAATGAGATCCGTTCAAAATTATTGGACTTCATTTTCGTTATCTCGTGGGTTGGATCGATGGACATTTGATGAAGTTTTTCGAAAATGAGTATGAGTAAGAACTCAATAGCTGAAGGGAAATCAGTTAAATGAGATGCATTGACCCCCCCCCCCCCCTTAAACCATTAACGAATTAGATCTTTTTTTTTATATGAAATGTTTAAATATCGAGTTTGGTAACGATCAAACAAAAATTGGGACCACTAGAGGGTTAAGAGGCAAGTTTATATATATATATATATATATATATATATATATATATATATATATATATACATATACAGCTTTTGAACGGACTAAATTTTCGCCATCTTCTGGGTAGAATCGATAGACAT…
TAATTTCAACAAATATTTTTTAGAAATTTGTCTGAACATCTCTTTATACTTAAAGATTGATTATAGGCATCCAACTCTAGCAACATTCTCTGAAGAAAGAAGAGAATAAATTAAATCGTGTGTTGCAGTTGATATTCTTTCTCAGTATTTATGAAAACCAGTATTTACAGAAGCTCAAAAATTTGTCAATAAGTTAAAAAAAGTTGCCATCAATGGATATTGAAAAAAACAAAAAAACATGTTCTTAAAAGTAAAACAGTCAACAAATACTAGTCCAGTGAATTGAAAACATGTTTAATAACATTTGAAAACAATCTCTCTATCCTTTTGGAATTGGTCCCTTAACGTAAGGCCCAAATTTGCATAGATTCGTTATTGAGGCCCGTAAGTCAACTGGAG…
CACTGCCCACTTGTACTCATCGATGTTTTTGGAAATAAACAATATACGCCAAAAGAGGTCAAAAGAGTTATTCCAACATGTGGGAAATCTGCTTAGTTTACGCAGCCCCTGCGTGGCTGACTTTTTTTTATTTATGTATGTTTTCTACAAATATCATTATCTTCGCTTCTTAACTGCTTGATGAGTTTATTTTTATTTAGTAATTTTTTTTTTTTTTTTAATATTTTTCTTAGAGTTTGTAATTTTTTAGATGATTTATGTTCTTTTAAACTATTTGACAAATTCTTCTTTTTTTTTCATTCTCATATTTATTTCTAGTTCAGTGCTTTGTTAATACCTACTGTTAGGAAATTTTTATCCTAATACGGGTAAAATTATTAACCGAATCTTTTTCGTTTT…
GCAACAGGGGCGATTTAGCGACGAATCAGTTATTTAATATACAGCATAATAATTAATATATAACATATTTAACATATAACCTATTTAACATATAACCTATAACCTATTTAACATATAACCTATAACATATTTAACATATAACCTATAACATATTTAACATATAACCTATAACCTATAACATATTTAACATATAACATAATCAACATATAACCTATAACATATTTAACATATAACCTGCAACATATTTAACACAACATATTTAATATATAACATATTCAACACATATAACATATTAAACCTATAACATATAATTATTATATTTACGTAAGTATCCTCATTTCTGCAAATATTTTCAGTATTGCCCTACATTATAATTTTTTGAAAATGTTGTTTTGTTTC…
GTTAAAATTACATTAGTTGCTAAGTGATTCTGAGTCCACTTTAACAGCATCACATATGGCAACCATTTTTAGTTTAACTTTGATTCTAGTCGGCAAACCACATTCCTAATCGACGACACTCCTTTCCATATTTGTTACCCAGCCATTTCCAATAAGGGCCTTCATGTCTTATGAGATGCTCACACCACCATTTTTAATAAGTTTCATTGTAATTATTGGCTTAAAGTCATCTAGAGTCCCATTGGTTCTAAATATTGGCAAAGAGTTTTTTAGAAGATTAACCTTTAGGGAAATTAGTTATTGATGTTCTACTCAAAGACTAGTCATGTTTTTCGTACTTCCTTATTTTCAGTTTGCAGTAACCCCCACCCCAGCCACTTCTACTCCCCGGTATTTTAC…
TATATATATATATATATATATATATATAAATATATATATATATATATATATATATATATACATAATTTTTAACGGACCTCACTTTCGTTATCTCCTGGGTAAGATCGATGGACATTTGAAATTTTTTGTTCGAAATTCGCGTCATGAGTACGACCTCAATAGTTGATTTCCCCCTAAGGGAAATCTGCTAAAAACCATTAGAGAAATATATCTGGATATTACATTTTAATTTTATTGAAAACTATATCTAATACAGTAATTTATAAACTATCAGAGTAACTTTTATCTTAATCACTCAAATTTTAGTAAACCAAGAACTAAAGACGAGGGGGGGGGAGGTCAACAGAACGTATTTGCAGTTATCTTGTTTAATAAAAGTATCTTGAAAATAATATTTCG…
AAATAAGAATTGCGACCTCTAGAGCGTTAACAGACAAATATATACTATATATATATATATATATATATATATATATAATATATATATATTTATATAATTTTGAACGGACCTCATTTTCGTCATCTCCTGGGTAGGATCGATGGACATTTGAAGAAATTTTTCGAAACTCGCATCATGAGTACGACCTCAATAGCTGATTTCCCTTAGGGGAAATTTGCTAAAAATGTATAGAACGATATTTATAGTACACTTAATTTGAGATAAAGTGGTTTTATAGAACTTTTCGACCGGAAATATAGTAACGGAGATATTTTGAATTTTCAAAATTATCCCCTTCTAAACCCACCGCTTCCCCCGAACGTGATATTTATTTTTGCATGAAACTATAATATATCGAGT…
GATACGCAGCACCTGCGTGACGGACTTTTTTAGTTACCTCATTTTATTATATTTTCTTCTGATGAGGCGTCATGTGTCCGCGAAATCAGTAGAGAAATAACAGACATAGTTTTATTAATCATTTGAATTAAATGATTATTTAGTTTTCCCCTTTTTCATTAATTATTTACCAGCGAAGAATAAATCGAACCGGATCTAATCTTTCTAGAAGTTTGCGGCCATCACACGTTTCCAGGAAATGAAAAGTGATTTCCAGCCATAACGGTGTTTCTAGAAAAAGAGGTCGTTATATAAACCGTAGGTAGTAAATTGTACCAATTGTAAATAAGATAAGTTTATTATTCCATTAAATTTTTATTACTCAAACGAGTTAGCACGTCTTTTGAGAATTGAGCGCGC…
AAATTTCCTAATGATTTATTTTTCTTGTGGAAATAAACAAGAGTAGTAGCGTAAAATAATTTAATTTACATTGAATAAGCTAGGTGAGGGAAAGAGTTCTTAACCCTACCTTCAACCCGAATAGCATTGAACAATCAAATTGAGTTTAAACGCACAACGTCTTTTGTCATAATGGCAACATCAAATAACGTTTAATAGATGTAGATAATACATAGTTATTTCAATAACGCCAATACACAGGAGGAAATAATATAATATATACCAAAATTAAAGAGTTTGATTCACCAGAACTTCCGATATCAAACGTTATACAAATTCGTTTATTTAAATGTATATGAATGTATGTATATGAAATTGTTTATTTAATGTATTCTGAAAATTAAATAATCTAAATATTCT…
GCTCAAAAATGTTTTAATCAGTGATATTGTTACGTTTATTGCAAAATCAGTAATAAACGTTCTTTATCAGAGTTCTTTTGGACTGCAAAATTGAACACACACAAGCTTCTGAGTTTTTATCACTGTACATTTTATTTAACAATGCGCTAAACACTTGGTTAATTATTTTTAACTACTGCTCATAGTTTGCGCTCATTGCTTCACTGTTCTTGTTATTACACAGTCCAATAACTCACTCGCGATCACTGAAGTTCACAGAAACACGGCACTGCAATGATCTTCGCGAAATTAACGGCACTGTCCTTTAGTTAAACACGGCACTATACTGTTGTTTTCATGAACACGGCACAAGTCTGTGCTTCTTCACGTAAAACACTTTACCACACTGCTACTAAAACG…
ATTTTTTTCAGGAAGTGATATCTTAATTCCAATGGAACGTATCAAAAAATGTCTTACAGTATAATTCATTTATAATTTTGCAAAATAGAGCACCTCTAAGATGATATTAAAATATATCTCAAAAACTCACCCTGGATCAAAAAAAAAATTGTATTGAACAATTATATAAGAATAACTGTGAAATTATCCGATAAAAGGTTTTGGAGTGAAATAAAAAGGATGTTTATTACACTTTATTTAAAAATATATTACCAATTAAGTTAATCCATAAATATTGGTACAAAAATATTAATATAGAGCAAGAAAGAATCAATGTAAATCCAAATCATAATCGAAACTTATGGAAAAAAATCATTAAATGTATACATACATAAAGGGTCTATCTGAGAACATCAAAAA…
CAGATCTTAATGGTAAGTAAACAGATCTGGACTAAACGTAAACAACTAATACGGTGAACAGAGCATAAAACCCACTGACTGACGGACTAGCAACTCAGTACACTATCAACAGGCTTGAAGATGATGCCATCGCATCGAAAGCGCTTGCCAACTGTACTCAACCATCAGCCAATGACGACGGTCTCCACCGAGAGGTATGACAATAACAAACATATGACTTTACACGCCTAGGGACGAAAGTAGTGACAAACATATGACTTTACACGCCTAGAGACGAAAGTAGTGACAAACATATGACTTTACACGCCTAGGGACGAAAGTAGTGACAAACATATGACTTTACACGCCTAGGGACGAAAGTAGTGACAAACATATGACTTTACACGCCTAGGGACGAAA…
CTAGTCAAAATTTAAATATATATAAATTTATTTATAATTAAAATTCACCAATAATAAATATAAATGAAAATAGAAAGGCTCATTTTAATAATATAAAGGGGGCACTTATATCTACTTAAACTATATTACAATTAAAGAACTTAGCTGTTTTTATAGAAGTTCTCTATGAGACTCTGCCGTGAGAGATAGTTCAGACGGGAAGTAGTCTGGCTGGAGCTGAAGGATTAGCGAGGTCTCACCGACAAGGGTCTCCCCTCCAGAGGATGCCAGCTATGACTGATTTTAATCCTTCGCGACATCGCCCTTTTATAGGCTGAGCCGATGTCGCCCTTTGACCCCGCCGATCAAAATATGCTCAAAAGGTGTATTTAAAGGGAAATTATTAGCGACATTCATCCG…
ATCGAAATTCTCGGTTAATCGGAACCTACTAATACCAGCTGAAAATGTAAGGTTTTTAGAATAAAAACTAGTACCTACCTATAAGTTTAATAATTATATTCATATTTACATTTTTTAATCATAAATTAATAATAGAAGTAGAATGTATGTACATACATACATATGTAGTATAATATAACATCGAACAGAAAAAAAAAAAATTAATGAAAAATCGGTAAACTATTTTGATTTAAAAAAATCATTTATTGTTGTTTGTTTTAAACAACTGCTTCATAAATTAATAATAGAAGTAGAATGTATGTACATACATACAATTGTGGTGTTAGATACCTTCATATGAAGGCACATCACCTCTGCCTTCTAAATAGAGTAGTGACCTGTTAAGTAGGTTGAAACCCT…
TGAATGCATAAACGTAACTAAGCCTGCTAAATCTTCTGACAAGCAGACCAATTATGTTGACGTAGTACTGCATACCTACCTATTATGTGACGTAAGATACAAATATGACGACACTTGTAAATATGAATGCATAAACGTAACTAAGCCTGCTAAATCTTCTGCTGACAAGCAGACCAATTATGTTGACGTAGTACTGCATACCTACCTATTATGTGACGTAAGATACAAATATGACGACACTTGTAAATATGAATGCATAAACGTAACTAAGCCTGCTAAATCTTCTGACAAGCAGACCAATTATGTTGACGTAGTACTGCATACCTACCTATTATGTGACGTAAGATACAAATATGACGACACTTGTAAATATGAATGCATAAACGTAACTAAGCCTGC…
TTTACTTCATACCGAACATGCTAATTATTAGTTCACCTTTTGCTTGGACTTGTATAATTTAAATTGTATTTGTTTTATCATATATATATATATATATATATATATATATATATATATATATATATATATATATATATATTTATATATATATATATATATATATAAAAATAGAAATTGTAAACCTCTGTCTGTACATTGATTTTTTTCGCGAAATTTCACGATAACTTTTCGTTTCACATGTCATAGACACGATAACTACATTTTGTTTCTTTCGTGTCTGTTTGTTTGTTTGTTTGTTACCTTTTCACGCATAAACTGCTGAACCGAATTTTATGAAACTTGAAATGTATATTACTCCTAGCCCAACTTAGACTTGAGGCTATATTAATATTCTCTAAG…
CTGATGGTCGAGTACAGCTGGCATTGTGCTATAGATGATACTGTAGTCATATCTGTCGGTGCATACCGTCGTCACTGGCTGATGGTCGAGTACAGCTGGCATTGTGCTATAGATGATACTGTAGTCATATCTGTCGGTGCATACCGTCGTCACTGGCTGATGGTCGAGTACAGCTGGCATTGTGCTATAGATGATACTGTAGTCATATCTGTCGGTGCATACCGTCGTCACTGGCTGATGGTCGAGTACAGCTGGCATTGTGCTATAGATGATACTGTAGTCATATCTGTCGGTGCATACCGTCGTCACTGGCTGATGGTCGAGTACAGCTGGCATTGTGCTATAGATGATACTGTAGTCATATCTGTCGGTGCATACCGTCGTCACTGGCTGATGGTC…
GGTAGTCGGGAGCAAAGCGGGTACCTCCTCTTAGCCGATGTGTGTACTGCAGTCGGGCTGATAACGGAGCAACTACAATATGTAGTAGGGGAGAGTAGGGTAAAGCAGGGTAGTCGGGAGCAAAGCGGGTACCTCCTCTTAGCCGTTGTGTGTACTGCAGTCGGGCTGATAACGGAGCAACTACAATATGTAGTAGGGGAGAGTAGGGTAAAGCAGGGTAGTCGGGAGCAAAGCGGGTACCTCCAAAGCGGGTACCTCCTCTTAGCCGTTGTGTGTACTGCAGTCGGGCTGATAACGGAGCAACTACAATATGTAGTAGGGGAGAGTAGGGTAAAGCAGGGTAGTCGGGAGCAAAGCGGGTACCTCCTCTTAGCCGATGTGTGTACTGCAGTCGGGCTG…
AGTTGCGGTTAATAGTATTGATACGTAAATATTACGTGTCGTTTTTATTTAAAAAAAATAGTATTGGAAGAGTGGGAAGGTTCACTTAGCTGCACTTGGCGGGGGTCAAGTCCGAACTGTCTGGAGGGCTCATAGCTGAGGGGTGAGGGTGGTGGGGTCGTTAACAGCCCTTTGATAACAGTTCAAACCAGATCATACGTAATTTTTCACTACCATTCTAGGGTTAACAATAAGCTGTTATATTACGAACCACTTTATTCTAAGTTTAAATAGCCAATATGGTCTTCAGGAGACCTTTATTATGCGTGATAAATGGAAATTCGTTGCTATGATGAAATTCGTTGCCATCAATTCAGATTTTATGTTCGAAAACGAAAATCTTTATTTTAGCAAACCATA…
ATAAAAGTTTTCAATCCGACACATAAAATCCTTTTTAGCAAATTTCCCTTAAGTGAAACCAGCTATTGTGGTCGTACTCGTGACGCGATTTTCAAGATTTTTCTAATAAAGAATTTTAAGCTGTTAAATCATGAAACAACTCCATTATAAGGTAAAATGCCAAATATTGTTTTCAACAAAGCTTTACTAAACGAGATACAAACAAATACGTTCTGTTGACACCCTTCCTCTTCTTTTTTAGCAGATTTCCCTTAAGGGAAATCAGCTATTGAGGTTGTACTCATGACGGAATTTTCGAATTTTTTCTTCAAATGTCCATGTAGATGACGAAAATGAGGTCCGTTCAAAACTGTATATATATGTTATGTGTGTGTCTGTTACCACTCTAGCGGTCGCAAT…
TCAAATTTCTGAGTTATCAATCATGATAAAGATAAACCGTACATTACAACATTTATAGAACATTACATTTCCAATAAGGTTGGCTTTATACAATTGCTCAATCAGGTGCAAAACAACGTGAAAATTAAGAATTTTCGAAATTCCTCTTTCTCAACACCCTTTCTACTCGTCGGATTTCAGCCGTTAACGAACTTAATCTTTATTTTTCAATAAAACGTTTAAATATCCAATTTGGTGACGATCAAACAAAAATTGAAGGCTTAAAAGTGGAGCGTTAACACACACACCACACACACCACACACACACACACACACACACACACACACACACACATATATATATATATATATATATATATATATATATATATATTTATATTTGATAGGTGAATCCCATCT…
GCCCCCCCCCCCCTTGGTAGTTCTAGGGTTCATGCTCATAGCAGTCATAAATTACCAGAATTACCTTGTTCAAGTCATGTTCAGCACAAAAGACCCAACTCTTTCCGCATCCATTCTTATAGCAGGACCACTTGGACTTTATTTTTCCCATTATCCTTGCTTCATCGGATGCCCTTTATCACATAATTTGATGGAAGGTATATTGATCTTACTCTGTAATTACTTAAAAGCATCATCTTCACTCGATAAATGAAAAATGTTCATTATAATTAATTTTAGACCACGAATGAAGGAATTCATTAATTAGGATTTATAGTTAGGTTACAAATACATTTTCTCAAACGTATAGAGTTATTTCATATTAAAACTACGGCTTATTAGGACGGGTCATCTATGGGT…
TGAATACTAAAATATTCTAAAATCTCGGTTAATATTCATGATGGAGGAAATATTTATATAATAACATGTATAGGTAATTTAAGTTGCAATACGATTGTCTATACATTTTTCGATCCGACTTATAATATCGGATATAATTTGAAATTGTGAATTACAGCAAATTGGGGAATCTGTAGTAATTTAAAAAAAAAAAAAAAAAAAAAGAGATCATGAAAAATTTGAATATTGCCTTCCTTTTACTTCCCAAATTTTTTTTTTAAACAATGCATAAATATAAAAAGCTACTCACAATAATTGAGGCGTTAGGCAATTTACTGATGATTACCTGAAAACAAAAATAAAATTTAATTTAATAAATAAGTCATATGAAACATATCTAAAATTATTTTCATTATTACT…
TTGGAAGGTGGCGATGACATACATGCACTGGACTGCTTCGGAAAGTCAGCAATGCACCTTGCAGTCCTCAAACGGAGGACGGACATTGTCCTAGCTCTATTGGAGAAGAACTTCGATCTTAATAGAGTGTTCGAGGGTGTTGAAACTGTTTTAGAGTATACTATTAAGAAGTCCTTCGATTTGGTGCCATTTGTCATAGGTTTGGGTGCCAACTTTAAACAGATATTTGAGCCCAATGGCGATACGTATCTCCACCGAGCTATAAGAAACGGTGATTTCCCTTTCACCAAGAAATTAGTCGAGCTTGGTGCTGATTTAGAAGCCAAGGATTGGGAATATAATAGCCCTCTGATGTTATCCGTGAAGGAAAACCAAATAGCTATATTCAACTTCTTGGCT…
TTTTCGAAAATCGCGTCATGAGTACGACCTCAATAGCTGATTTCCCTTAAGGGAAATCTGCTAATATTTCATCCAATTTCAATAAACTCCCGACAGGGAGCGTTAGGTTAGAAATGTAAACAAACAGGCCTGCCCGCCTCACACCGGAAAGAAAAACAATTACTGAAATATATCAGAATATAACATATTTATTTAATTGAGAAGTATTTACTATCTTTAGTACTGTAATTAATAATGAGACAGAATAATTGTTATCTCAGTCAATCAAATTTTTGTAGTCCAAAACCTTATGACGGGGGGGGGGGTCACCTGGACATATTTTCATTTATCTCGTATAATAAAGGTCTCTTAAATACAATTTTTGGTATTTAAACTTCGAATAACGTGTATTATTATGTA…
TTTGTTCAAGTTTCAGCTAGTTGTCTTTATTTGGAGCATAACCTCTACAAACATGTGTTTTACTTCAATAGGATACCAGATCAAAGTCATCAGTTGACGGACTATAGGTTGAAACTAAATCTAGCTCCAGCAACCACCTTTTTAACTTCCTTTTCCCAAACAATGCCTTCGCCATCGCCAAGTGGTGAAGCGATCCCTCCGGGGTCTCCGTGCGACGACTTGGGCTTCGCCCTAGCGATTGCTAATTTTTAATTATACTCGTATATTGCAGATTCATTATTCTTATTGTTACTCCTCTGAAGTCCATCGGAAAAAAATAAAAAAGCTCCCCATTCGGTTGAGAAATAATTTATTTAAGTAATTTACGAGGAGATTACATTACCCTGTATAAATTTCTGA…
TGAGTCAAAATATTTTCCCAGTTTTATATACATTCTACAAGAAAATATTAAAGCGATGTAGATTACTTGAGGGTGTTGAGGAGTAAGAGTACATTGTCAGGGTAATGAAAGCTGGCGGGACAAGCCACTACAGGGGAGGCAGTGTTAATTAGGATACGGGGATCTGGGAAACTCAGCGGGACGCTCATCTCTCTCTCTCTCTCTCTCTCTCTCTCTCTCTCTCTCTCTCTCTCTCTCTCTCTCTCTCTCTCTCTCTCTCTCTCTCTCTCTCTCTCTCTCTCTCTCTCTCTCTTCTCTCTTCTCTCTCTCTCTCTCTCTCTCTCTCTCTCTCCTCTCTCTCTCTCTCTCTATCTCTCTCTCTCTCTTCTCTCTCTCTCCTCTCTCTCTCCTCTCTCTCTC…
TTTCGATCCGACGTATAGTAACGGAGATATTTCGAATTTTCGAAAATCCTCCCCTCTAAACCCCCCCCTCCCACTGGTCCGATTTCAGCCGTTAACAAACTTGATCTTTCTTTTTACATAAAACGACTAAATATCGAGTTTGGTAACGATTAAACAAAAATTGCGACCGCTAGAGCGGTAACAGACAAATATATATATATATATATATATATATATATATATATATATATATATATATTCTATTTTTGAGGCTACATCGCTGGGAAGTATCGTCATTGTGAGGATTTCAGCTATCTGCTCCAGCGGTCCGAATTTTTGTTCTGCAAATTTTCAATGGAAATGTGTCCATCTTCGTCAGGCATAAATTAATCAATTGATTAATTGAAGTAGCCATTCAAA…
ACGTTTATTTTATCTATCCCGTTATCAATATTAAACCATTACTTACCAAAGTTCATGGTGATCGTTAATGGCTAAAATTCGAACAGCGTGGCTACTGATGCTTTACAATATTTGTTCTATAAATGTTTCGAAGCTTAAATATTAAGAGAGTTCTCAAGAGAATGTTTCGTTTTCAGCATCCACTAAATTATTTATTGTTTTATTTTAGAAGATATATATAGGGAGAAGAGATGAATAGTGTTCCTTCCAGCACATGAGAAATCTTCTTAGCTTACGCAGCACCTGTGGACTTTTATGTTGTATAATATTTCTTTCTTCGCTGAGCTTATTTTTTGTATATTTGGTTTCAATAAACATATTAAGTCCAACTGAGCCTAACCAGTCATAACCTCTTTTATA…
ATATATATATATATATATATATATATATATATAAAATAGCTAAGGAAATTCGCTAGTTAAACTCATTTGAGGCTGAATGATGGTATTTTGCTCTTGGCGAGGGCTTCAATGTGTGCAACAACACTTCCCGTTTTGGTGCATTTTTTCCCGTAAGGGTCGGTTGGGAGACCTATAGAAAAAAAATTGATCCCCTGAAGTCCCTAATGAATCCCTCTCCCTCGTGAAATAGTTCATATCAAAATCATGGATAGCATTTATTATAATTAAATATCATGTATAACGTACATATTTCCTGTCAAAAACCAATCCGTGTATACATAAATGTGAGTAGAAAGCAAACACAACATTTCACAGGAAGTAAGTCAATAAATTAACCGTGTTAGCTTCCCAAAAACCTCC…
AATTTCTGCAAATATCCATTGATCCTACCCAGGAGATGACGTAAATGAGCTCCGTTCAAAATTATGTATGTATGTATATTGTTACGTTTTTATTGCCAAAATCAGTAAAAAACGTTTTTAATAAGAGTTCTTTTGGATTGCAAAATTAAATACTCGCAAGTTTCACAGTTTTTATCACTGCACAATTTATTTGGATAATGCACAATAAACTTGGTAATTATTCTTAATTACTACTCACAGTATAGACTGATAGCGTCACTGTTCTTCAGATTACACAGTCCAACAATTTACTGAAATTCACAGAAAGACGGCACTGCACTGTCCTTTACTTCGCGGCACTGCACTGTCCTTTACATCGCGGCACTGCACTGTCTTAAACACGGCACTAAACTGTTACTT…
CAAATTAAAATTGTGGAAACAGCATTTTTTGCAGATTAATTGTATCCCACTTTTCACATTTAGAAAAAGAAAATGTTAATACTTACGAGTATTAAAAATACGCACAATATATAGACATTTTATATAGACAGTGGTTTCCATGAAAATGTTTTCCTCGCCATTTAATATCGATGTGGATGCAGTAAACAAAGTCTTTCAAAAGGAAGTGCTTGACATGCAGAATAATACCGATTTAAAAAAATTATTTTTCTCAGTAAACATCAATCATTTTTATAAACAGTATGCGAACCCTGAAAAATTTCCACTTTTGACGAAAAATGCATAGCAAATGATCCCTCTTTACGAATGTTTACGAACAATTATTTTCGACCATGAAATTAATCAGAAATGGCCACCTAT…
AGACTGCCGGAAAGGGAGGGGAAAGATTTCTTATTACCGTTTGCATTTATTCACTTTATATTCACGGTGTTGTTGTGTTAACAGTATATAGGATTATCTATTATCAAACTTCACGAGGGAAATAACGTCTTAGTTGAAGGTGTAATTGGTACTGAATTTAAAAACTGCTTCATTCTCTTCGACTAGCTTTTTCAACAGCCGTCACCCTTTGAGAACAATAATCCTGAAAGATTTTGAAACCTTTCGCCATATCCGGGAAATGTTTTGATACACTGTTAAACACGTATAATACACATCTGAAGCAGGGATGAGAGATTATCCGAAGAATACTTAGTTATACAATTGTTCCGGTAAACTGAGCATAATAATACGTTAACAGGGAATGAACCATTGAAATAC…
CCCCTCTAAACCCCCCTCCCACTGGTCCGATTTCAGCCGTTAACGAACTTGATCTTCCTTTTTACATAAAACGATTAAATACCAAGTTTGGTGACGATTAAACAAAAATTGCGACCGCTAGAGTGTTAACAGACAAATATATATATATATATATATATATATATATATATATATATATATATATATATATATATATATATATGTATAGTTTTGAACTGACCTCATTTTCGTCATCTCCTGGGTAGGATCGATGGACATTTGAAGAAATTTTTCGAAAATCGCGTCATGAGTACGAGCGAGTTATACGCGCTTTCTTGTTATTAGAGCTTTCAGTAACCCCCTTCCACTCCCTCTACACGTCGTTTTTAGCAGATTTCCCTTAAGGGAAATCAGCTATTG…
AACACGCGATAGCCAAAAGTGGGGGTTTACTGAACGCTGAAAACTTCCGTCAAGAAGAGGTTCCTTAAACAAAGGACCATGAAACAACGGTATAACACACTTGTAATCTCATCACACCCCTATTAGCAGATTTCCCTTAAGGGAAATCAGCTATTGAGGTTGTACTCATGACGGAATTTTGGAAATTTTTCTTCAAATGTCCATGGATCCTACCTAGTAGATGACGAAAATGAGGTCCGTTCAAAACTGTATATATATACATATATTTGTCTGTTACCGCTCTAGCGGTCGCAATTTTTGTTTGATCGTTACCAAACTTGATATCTAGTCGTTTTATGTAAAAAGAAAGATCACGTTCGTTAATGGCTGAAATCGGACCAGTGGGAGGGGGAGTTTAGA…
ATTGTTAACTCCAGCTATAATGTTTAGCGTATAACTCATTTATACTTCGGTATACGATGAAAGTGTATAACAAAAAGTTACTCTAAATAACAAAATAAATAACTTTTGTAATGTGTATATTTGCCCAGAAACCAATAGGAAACGAAATATCGCTATTTTTAATTTCAGGCCTCCCCTATAACCCCCACTCCTGTTTGTCTTAGAGAATATTAATATAGCCTAAAGTCTAAGTTGGGCTAGTAGTAATATACATACCAAGTTTCATAAAATTCGGTTCAGCCGTTTATGCGTGAAAAGGTAACAAACACACACGAAAGAAACAAAATGCAGTTATGGTGTCTATGACATGTGAAACGAAAAGTTATCGTGAAATTTCGCGAAAAAAAATCAATGAACAGA…
CTCTAACGGTCGCAATTATTGCTTTATCGTTACCAAACTCGATGTTTACTCGTTTTATGTAAATCGAAAGATCAAGTTCGTTAAACCTAGAATACTAACCTACGTAAATTTTACTCCTAGAGTATAGGGAAACATATCCCGCCATTTTGGAATTGTCTCTGGCGCTTCCTGGAGCCAGGTATACTTCCTCCATTTAGTAGTGTTTGAGACGCGGTCAAGGTCACATTTGTTTATCAGCCCAGTTCGGAGCGGTACATCATCAAAGTAAAGACGGTGAGTAAAGTTTATGCATAGTTATTAATAAGAGAATATTATGTGCGTAATATTTACTCCCAGTTAGCAATAGAGTATTAATATTACTGGAGTGTTTTTTACTCATAGTTATTAATAAGAGAATAT…
TTATTCAGTTGATATTGACGGTGCTCTTGCGTTACCAGTATTTATCTATTGTCAAACATCACGAGGGAAATCTGCTTAGTTTACGCAGCCCCTGCGTGACGGACTTTTATCACTCTTTCCAATCTCTCGGTTTTCGAGCCAGTCAGATTGGACATGGCCGTAGCCGGATAGATTACAAACCGAGTCGTGTGCAACATGTTATGTCCGGCAAAAATTCAAATTGGATTGCACATATTTAACGCAACTTGAAATCTACCTTTTAACGATTTATATTAAATCCCATCTTAATAGTTCAATAAATTTGAATCACATATATGATGTTCCTAGATTAAATAAAGGTCATACCATCAGTTTGTCAAAGATTAAGAACAAGCTTGTTTAGCAAATAGCAGATTGCAC…
TGATGTTAATTCAAACTGATTTACTCTAAAACTTACTGATCAGGGATTTAAACGGGAACGTGTTCGTATTCCCGGCTAACTTTTTATTTTTGTTCACTAGCCTTCAATCAGGCGTGAGGGAGGATTTCTAAAATGCAGCCGACTCATTACTAAGCTTGCTAGCAACATAAGCCCTTGCTAATCGGGCTTCTATGCTAATCAGATTCTCTTGCACTAATGCTAATTCCCCACCATTTGTGCTTCTATTGCATCTCCCCACCACACACTGGATGCACTCAACACACACTATGCATGTGTCGAGAAATATTTTAAATCATTTCCAGTTTAGAATTATACCCTAGCATTAAAATACCGACATATATTTGTAGACGGCTACAAAACATTTTTCAAACCTACTCA…
ATACTGCTAACACAACACCGTGAATAAATACAAACGGAAATAAGAAATGTTTCATCCAATTTCAATAGCCTGCCGACAGGAAGCGTTAGGTTAGAAATGTAAACAAACGGGCCCTGCCTCACACCGGAAAGAAAAACAATTACTGAAATATATCAGAATATAACACATTAATTTTATTGAGAACTATTTACTATATCTAGTACTGTAATTAATAATGAGTCAGAATAATTGTTATCTCAATCAATAAAATTTTAGTAGTCCAAAACTTTAAGATGGGGGGGGGGGAGTCACCAGTGCATATTTGCAAGTATCTCGTATAATAAAGGTCTCTTGAATACAATTTTTGCTATTTAAACTTCCAATAATGTGATTTATTATGTATCAGAGTATTGTTTACGT…
CTTTCGTCGTCTCCTAGGTAGGACCGATGGACATTTGAAGAAAAATTTCGAAAATCGCGTCATAAGTACGACCTCAATAGCTTATTTCCCTTCAGGGAAATCTGCTAAAATAGACAATAATGAGTAATAACAATTTCCTTATATATTTATTTATCTTAAACGAATGTTAATTTAATGAAGGAATAAAAAAAACAGTTAATAGTTTGAATTGCCGAGACTTGCATAATTCTGAGAAAATCTAGCGCCCAGTTCTGCTTTGAATTGAAGGGAAATAATGGATTTACCCAAAGCCCTAATTAACAAGCAGAAGTGAAATTAGGGGACCATCTTGGGTTACCCCGAAATTGATTATCATATCAAAACAAAGGGCTTTCCCTGACCCAGAACTGTCCTTCGACA…
TATAAATGGAAATGTTAGTTCTTCTTGAAATATATATATATTGAGACGACTTTTGTGGTTTCAAAGAGAATGAGATACTCAAAAGCATGCCTCCATTTGTTGATTGGACTGTCAACCATTTTAAAAGCTATTTCTAGTATAGCTTTTAGAGGACGTCTGATAGCCATTACAAAAATTGCAGGTCAGGGAACGGCTCTTGTTAAAGGCGAAGGATATTTTTGTTATTTATTCACAATAGTGTAATATTTTTAATATATAAAAAAAGTGTTTTGGAGCACAAGTTAGCGGTTTGAGCTAAGGGGTTGGCCTTGATATCATTTTGTAAAGCTTGTGTCCGTGGGTTTGGTTCTCAATTGGAGTTTATTTAGTAACGAACTCATTAAATAACCCTCCAGAACT…
CAATTAACATTTTGCGTTCTTTACTCGAAAATGTTTATTTGATCTATACCATCCTCGATATTTGACCGTTTCAGTCAACAATATGGATCATAATTGTCATCTGTGGAAATCGGACTTGGAAGAGGATAGGTGATTCAAAAATTCAAAACATATCAGTTTTTACGAGTCGGATAGCGAAATGTTATAAATGAAAAGCCCGTCACGCAGGGGCTGCGTAAACTAAGCAGATTTCCCTCGTGAAGTTTAATAATAAGCCTACATACTGCTAACACAACACCACCCTGAATATTAAGTGAATAAATACATAAGGAAATAAGAAATCTTTTCCCTCTCGACGGGAAGCGTCTCAAATGTAAACTAACAGGTTTGCCAACGGCTCACCGGAAAAAAAAAAACAAT…
ATTTTTTCAAATGAAGGCTTCAAAGTTTTATTTACCATTGATATATAGGCATCGCTATTCATTCTCCCAACACATAAAAGCATTTCTCCAACCCCATACAGCCCCAAACCATTATATTTCCCCCACCATGTTTTACAGTAGGGACGACACAATCTGGGAGATAGGCTTAGCCTTTCCTCCTTCTAACGTAAACGGCACCACGAGTTCCAAAAATCTGTACAAAATTTTGGTATTTTAATGAATTTTTAAAAATAACTGTGCATGTATATTAAATTTATTTTAGGGAATTTTAGAAAATTTAAATATCAATATACTATAATTTAATTCCCTCAATGTTGCTTTCATCAGACCAAACCACCTTTGCCCAATCTTGAGCACTCCAGTCTTGATGAAATTTTG…
ACATTTGAAATTTTAGAAATGTTAGATTTTCTTCAGGCTTACAAATTCTCATTATTAAATTAAATACATCGATTTTTTTTTTAAATTTTTATTCTAGATTTATTTTTGTTTACAATTTTAGTATTGCGTTTGTGAAATTCAATTTATTAAAAGTCTGTCACGCAGGGGCTGAGTAAACTAAGCAGATTTCCCACGTGAAGTTAAACAATAGAGAAATTTCATGAGAGCCGAACAGTTAAGAAAACGGGCGACCTAGCTTTTGGCGGGAAACTCACTCTCATCCGTTATCCGCCCCGATTTCATACAAATGTAAATATCTCGGTTAATATTCAAGATAGAGAATAAATCTATATAACAATATTTATAATAAATTTAATTTGCAATAAGATTGATACTATA…
CAACCCCCAGTCCTGTCCGTCCCTAGAAATGTTGGTATGACTTGTTATAATAAAAGCATTAGTACTAATACACATACCGAGTTTTATTCATTTCGGTTGGGTCTTTTGTCCCAAATAAAATTGTTCTCTTCCTCTGTAGATTTTAGCGTATATCTCGTTTATAATTCGGTATAAGAAAAACGTGTATATAACAAAAGTTACTCTAAATAATAAAATTAACAACTTTTGTTATGTTCATATTTGCCGATAGACGAATAGAAAACGAGATAAAGCTATTTTTAAATTCCGGTCTCCCTTACAACCCCCACTCCTGCCCGTCCCTAGAAATGTTGGTATGGCTTGTTATAATGAAAGCGTTAGTGCTAATACATATACCGAGTTTTATTTATTACGGTTGGG…
TACAGCTGAGGCATATGCTCCATATAGCATTGGCTTATGCTCCATATAGTTGAGGCTTGTGCTCCTTATAGCTGAGGCATATGCTCCATACAGCTGAGGCATATGCTCCATATAGCTGAGGCTTATACTCCTTACAGCTGAGGCATATGCCCCATATAGCTGAGGCTTATGCTCCATATAGGTGAGGCCTGTGCACCATATAGCTGAGGCATATGCTCCATATAGCTGAGGCCTGTGCTCCATATAGCTGAGGCTTGTGCTCCTTATATCTGAGGCATATGCTTCATACAGCTGAGGCATATGCTCCATATAGCTGAGGCTTATACTCCTTACAGCTGAGGCATATGCCCCATATAGCTGAGGCTTATACTCCTTACAGCTGAGGCATATGCCCCATAT…
GAAAAGTACTTATACAAGAAATTAAATTGACACATTATTTTATTTGGTAAAAAACATCTGTTTATTGACCCATAATAGAAGAAACATTACAGATTTACATTAATATTTATAGTACAATTTTGATTATTATTTATGTTAAAACCTTTGTTTGGCATTGCCTTTTGGAATACAGTTAACTTCTAAAACTTCTTTTAAAACATCTTCTGGTATATCCATGTTGTCTGGCACTTTAAACACACTACTTATTATAAGTAAGCAAATATTAGAATGAATATAACCTCCTTCAAACACATGTTTATTAGTTATTAGTTTATTATACTGCGTCAAAAAACATGTGTTTTCAGTACTAGTCCCGAAAAGAGCTATTTTACGGACTCAAACCTAGTATTGAAAACACAT…
AATAACAAAATAAACAACTTTTGTTATTATATTATTATTATATTTGCCGAAAAACGAATAGAAAACGAAATACCGCTATTTTTAAATTCAGGCCTCCCTTACAACCCCCACTCCTGCCCGTCCCTAGAAATGTTAGTATAGCTTATTATAATAAAGGCGTTAGTGCTAATACGCATACCGAGTTTTATTGAGTTTGGTCGAGTCTTTTGTACCAAAGAAAATTGTTGACTCCCGCTATAGGTTTTAGCGTATATCTCGTTTATAAAAAAAAATATGTATGGCTTATTATAATGAAAGCGTTAGTGCTAATACACATACCGAGTTTTATTTAGTTCGGTTTAGTCTTTTGTACCAAAGAAAATTGTTGACTCCCGCTATAGGTTTTAGCGTACATCTCGT…
CACAAATCTCTCATCATCTTCCTCATTTGGAATAAGTAGTGTAATATTTTTATTTAATTGGGTTTTCCAAAATGTCTCGCGGGCCGGATCAAATCTTCCAGGGGGCCGGTTGTTGCCCGCATATGGTTTAGACTTTCACTTAGTGTGTTCCTCCTGAATATTCGAAATATCTTGGTTAATTTGAGTTGGATCGAAGCCATTCAGTTTCAGCATTTTAGCAGATTTCTTTAAGGCAAAACAGCTATTGAGATTTCACTCATGACGTGGTTTTCAAAAAATCTGCACAAATACCAATCGATCCTACCCAGGAAATCAGGAAAATGAGGCCCGTTCAAAATTATATATATATATACACACACACACACACACACACACATATATTTATATATATATATATAT…
TAGTATTTCGGGTTATTCTTCTAAGGAGTTCCAATAAATTCTAATGCGGGAGACAATGACTCTTATCTGATAGTTGTGGATTACTCCAAGAGGCTCCTTTCTACTTCAGGTGCTAAAGCTCTTATCAAAATCTGCTTAGTTAACGCAGCCTCTGAGTGACGGACTCCTTAGTATTTAAGAAAGAATGGATTATTTGATGAAATATGAAATTGACATGTAACTATGAATGCGTGCGTCAGTGGGTAAAAACACTTTACTACGGGCAACTAGGTGTAACTGCTTCTATTAATAAGTTATCATTACGTAAATGTATGAATAGTAAATACTGTATTTGTAGTACATAAGATTATAAACTTACCTGCTTTCAGATTTTACTTTCTTACAGGTTACCTATTTTTA…
CCATTTGTCTCTCCTCTCTTTTGTGATTTTGGGCCTTTTTTTGTGATTATGTTGCTCATAATTTTTTTTATTATTTGTTTAACTTTTTTTTTGGTTTTTCTTTTTTTTTTTTTTTTTTTTTTGGTTTTTCATGTCACCTTGAACCCATCATACGTCCAACTTCCCAACTTCAATATACAGGTCTGAACGTCGTACGGGAAATACTCTACGTCGATGGCGCAGGACGACTTATAGACTGCTGGTGGCTGCCAGACGACCAGTCCCGTGTTGTAGACTGTAGCTTTGGTCATCAGAGTCACTTCGTAGTTCCCATCGGCACTGAAACACAGAGTGGCTGAGCGCCAGGCTTGGGGTAGGGCTACTGGGGGCTTAGGGTGCTTCTGGAAACAGGCTAAAATA…
TTACTAAGACCAGACCACCGAGTATAGAAGGAACTCTTCAATGCTCACTGGACCCGAACCTAAGAGGTTGGAGAAACAGATCGCCACATCCGTGGGACTGTCGACCCTCCCTCGCGCTCCCACACCCTCTTCTCACGCCTCTTTTCGCGAAGCTAGGACGAAGTACATCATTTTTTTCCCCCTCCCTAGCAACTCAAAATGTTTCGGTTAAGCGAGAGAATCGGTTAATCGCGTTTCGGATAATCGGGAGTCTACTGTACTGAGTTAGTTGTCCGTTAGTCAGTAGGTTTTTTACGTCTGTTCACCGTATTTGGTTCTTTACGTTTTATTCTGTGTCTGTTTGTTTACACCAATCAAGCGAAGGGTGGTTATGTCTTGTGTCCAATAAAATGCAAGTAT…
TATGCGTCGGATCGAAACATTGTATAGAATAAATCTTATTGCAAATTAAATTTAGTATAAATATTGTTCTATACATTTATTCTGTATCTTGAATATTAACCGAGATATTTGCATTGGTATTATGCGTGTGGCTATGTTCGGACTTTCCGCCGAGAGCTCTGGCGGCCGTTTCCATAACTATTCGTCCCTCGTGAATAGGTTTAGAGGTTAGGTTAACTGTTTTTTGGGGCTAGAAACTACTGGGTTATTACGCTCTAAATAATGTTTTAGGTTTAGAGGTTTCTTACTACTACAGTTGTTATTAGGCAGATTTCTCTATTGTAATACTTCACGTGGGAAATCTGCTTAGTTTACGCAGCCCCTGCGTGACGGACTTTTGATTGTACTCCGATCCTATTC…
GACCGCGGGTTTGGGGAAACCCAAAGGTACAGTGGGGGCAGAGGTGGGGAAAAAAAAAAGAAAAAAAAAAAAATATGTATCTATTTTAAACATTCAAGTGGGAAATCTGCTTAGTTTACGACGCTTGGTCTTGACTCAAAAATGTTTATTTAATCTATGCGATATTAATATTTAATTTTATTTCAAATTCAATGTTCATATTCATTAATGGCTGAAAAAGAAGCCGAAATAGGGGGGGGGGGATATCTCCTTTCTAAATATTCGTTACGAAAACGTTTATATAACAAATCTCGTTGAGCTATTGATGTGCTACAATTGTTATTCTACACATTTATTCCTGACTCATATATAGAGAGAGGGTTATTTGTATTTTCTTGTTTTCTACCAAAATATCCCGAT…
TATAAATTACTATATTAGATATAGTAAATTTAGATAACATTAATATTTTATATTCTGATATATTTCAGTAATGGGTTTTTTCATTCCGCTGAGATGTAGGCAGGTCTGAGGTTATTAAAATGACTGAAAGATTTCTTATTACCATTTATAACTTAATATTCACGGTGCTGCTGTGTTACCAGTATGTAGATTTATCTATTGTTAAACTTCACGAGAGAAATCTGCTTAGTATTTGCAGCCCTTGCGTGACGGACTTTTTGCAAATTTATTCCTTTACACATTAAGCGTTTTTTGTTATTTTTTAACCATTTGTAGAAATTGGTAAATTTTAAAGTAAGATAAAAAAAATCATGGAAATTGTTTAAAATGCATTAATTGCAGTTAAATAAACAAAGTCCG…
GAGAGGACGTTACCTGAAAGCATAAAAATAAAAAGTCCATCACGCAGGGGTTGCGTAATCTAAGCAGATTTCCCCACAGGAAGATTTGCAACAGACAAATCTACATACCGTACATGTTAGCAAGAAATACAAACGGTAATAATAAATCTTTCTATCAATTTACAAGTTAATAATCTCTGAAACGAAAAGCGTCTCAATTGTAAACAAACATTCCTGTGCTGAATAATTATTCGATACTGGGAAGAAGAACAATTAATGAAATATATCTGAATATAACATATTAATTTTATTGAAAACTGTTTACAATAGCTAGTGCAGTAATTTGTAATGAATCAAAATTTATTCTTATTAAATCTCAATCACTCAGATTTTACTGAAGAACAAAATAATAGGGGGGTC…
TTAATCGGACACTGAAGGAATATCTCTAAGTGGTTAGCACACACCAATGGGATTGGGATGTGCACATACCAAAATTACTACTGGCTTACCGGTCGGCCGTCCATGATTCCACCTCAAGTACTCCATCGAAAATCTTATTTGGAGCAGAATTAAGACTGCCAGTGCATTTGGAATTTGGGGTCAAACCCTGACCGTCCTGCGAAAACAATGGAAATACTCCCCAGGCACAAGGAGACCTGCATGAGCTCCATGAGTTTGTCCACAACCGTATTAAAATAGCAAGTGATAAGACGAAAGCCAGGTATGATCGAGCAGCAAATACGGAGGGATTCACTGAAGGGCAAATGGTTCTACTATTCAACCCACAACGAAAGAAAGGACTATCCCCTAAATTGCAAA…
TAGTAGAACTCGGCATTTTGTTGATAGCTCCACATAATCAAAAATAAGACTGAAAAAACATAAGCATTTACTACATTCTTTTGTTCACAGCTGGATGGATATGGAGAGATGACGTCAATAATGTCACCACGACAGGTGTCTGAGCAATCCGAGGAAATCTACTGGAAGACGGCCATAAACAGCCCCAGCGACGCTGGCAACCTTGTCCTCAAGGAACGTCGATCGCAGTCCAAGGACAACGGTGGGATGGACCTGAGTCCATCTCGTCAACGAGGGCTGCCTTGAGAGAGCGATGCCACATCTGGACGCAGCCGTTGCTCTGTGGGTGGTACGCTGTAGTCCTCTGCTTATACCCATCAGTGCACTCAACCGTAAGAACAGATCTGCCTCAAACTGTCG…
TAGTCCTTAATAATTCAAATCTATGCATAATGCACAGGAAGCGGGAAATATGACAATATGGAGGACAGTGAAGTCTTACATAAAAAATTAATTTTATTATTAACAAATCCACAGAAACGACGGGTATTAACCCTAAACACTGGGACGGGTAAATGTCAAAATATGGTGCAAAATAAAGCCTTGCCAAAAAAATACCATCAACATTCAGCCTCAAATGAATTCCCGAGCGAAGCCGGGTATCTGAGCTAGTATATATATAAATCTCCTGTCACGATGTTTGTCCGCGATGGACTCCTAAACTACTTAACCGATTTTAAATTAAATTGGCACACCGTGAGCAGTCTGGTCCAACTTGAGAGATAGGATAGCTTAGATCTTTAATTACAGTCGCAATTTTAT…
CTCCACTCTACCTTTCCTGTTTTTTTTTTCTCTCCCCCCGAACGGCAAATAATAAAATTTGCCTGGGCTCTCTGTTTAAAAAGTTGCGAAGCTTGCTAAACTCCAGAAGTGCTATCCATCAAATCTGAAAACTCCAGAGACCTCTGGCGGTCCACGTTCTAACTAATGGCTTCAATTCCCTCTCCCTTCTCACTGGAAACACTGATAAAACTTCGCGCGTTCACTTCATCTTCGATTGTCAAACTGCTTGTGAGAGTGTAGCATCGGACAAATGCTTTAAACTCTGTTGAATATTTATTGAAATAAATCGTGTTGTCCTTTGAATCTAGAAGACAATAGTAACGTGGACAACAAAAATACATTATGCAAGAAACGTTAAGACTGAAAACCAATGAGAAA…
ATACGATAATTCAGGAACCATTAAAAAAAAAAAAAAAAAAAAAAAAACAGATTTCCCTCGTCTTGGACACTCCACCGATCTGATGAAGTCTATCCGCAAGAAGAATAGAATATGTACATGGCGTGCAATTTAAGCTTGAAATGAGAACATTTATGACTGATGGTCTCGAAGTATAACAGGAGTGGAATTTTACAGTACATTGGCTACTAAACAAATACCAATATTCTCTTAATCTTCGTGGGAAATTGAACAGAAAAGCAGTAGATATAATGAGTGGATTCTGGCACAGAAAAGTGAAGAAAATGGTGCTAACGTCTTTCGCGATAACGTCTTTGGTGGTAACTCTTTCGCTAGCGAGTTACATTCTGCTATCTTCGGACGACTCCGTGAAGTTGACCC…
GGCTGAACCGTATTGTATGAAACTTGGTATGTATATTACTACTAACCCAACTTAGACTTTAGGCTATATTAATATACTCTGAGACGAACAGGAGTGGGGGTTATAAGGGAAGCCTGAAATTAAAAATAGCAATATTTCGTTTCCTACTGGTTTTTCGGCAAATATGAACATAACAAAAGTTGTTTATTTTGTTATTTAGAGTAACTCTTGTTATATACACTTTTTTCGTATACCGAATTATAAACGAGATATACGCTAAAACATATAGCGGAAGTGAACAATTTTATTTGGGACAAAAGACCAAACTGAAATAAATAAAACTCCGTATGAGAATTAGCACTAACTCTTTCATGATAATAAGCTGTACCAACATTTCTAGGGACGGGCAGGAGTGGGGGT…
CGAACTTAACAAAACACGGTATGTCAATTAGCATTAATTCTTCCATGATTATAAGCTATATTAAAATGTTTAGGTTAGAACGGGAGTGGGGGTTATAAGGGAGGCCTGAAATAAAAATTCGCGATATTTCATTGTCTATTTGTTTTTCGACAAACATGCACAAAACAAAAGTTGTTTACTTTGTTATTTAGATTAACTTTTTTTTTATTATACATTTCTCCAGGAACTATGTGTGGAGCAAGTAATTTACGTAAAAATATTGTTTTGCTCAACAATTCATTCCAATTTGAACTATGAGGTACCTCACCTGGAAAAATTAATGCCAACAACGGGTATTAACCCTAAACAGTGGGACGGGTAAATGTCAAAATATTGTGCAAAGTATAGCCTTGCCAAAAA…
ATATGTTCCAAAAAAAACAGCATTTGCGGGAAGTTCTGCTTCACTACTATCTTTTAAAGAAAAGTGCTGCAGAAACGTATCGCTTGTTTGTGAATGTTTATGGTGACCATGTTCCATCGGAGGCGACTTGCAGATATTGGTTCAAGCGCTTCAAAAAGTGGTGACTTTTAATGTCGATGACAAAGAACGCGATGGTGCCCCAAAAAAGTTTCAAGACGAGGAACTTCAGGAATTGCTTGACATTGATCCTTGTCAGACTCTTGAAGAGTTGGCTACAGCATTAGGTGTTGATCGATCCACCATTGGAAAACGGCTAGATGCTCTGGGAATGGTTCAGAAGGCAGGAAATTGGACGCCATACGAGTTGAAGGAAAGGGATATTGCAAAGACGTTTGGTCA…
TAAGAATATTATGAAAAGCAAGGCTATCAAACTAGTTTACTATCGCTTGGAGTTATATCATTCATAAAAGTCCGTCACGCAGGGGCTGCGTAAACTAAACAGATTTCCCACGTGAAGTTTTACAATAGAGAAATCTGCCTAGTAATAACCTATTCTAACGAGGACGAATAGTTAGTGAAATGGCCACACTAGCGCTAGTGCGCTCGGCGGAAACTCCCAAACATAGCCAACCACACTCACAATACAAATACAAATATCTCGGTTAATATTAAAGATACAGAATAAATGTATAGAACAATATTTATAGTAAATTTAATTTGCAATAAGATTGGTTCTATACACTTTTTTGATCCGACGTATGGTAACGGAGATGTATTTCGTATAATAAAGGTCTCTTGA…
CAACAATATATATCAGGTAGGTCATAGGTATTTCAGCTTCGAATAAAGCGTTTCTAGATAAAACAGCTAATTTTTAATATGACATGAGTAGGAGCAGAATCTAAAAAACGAAAATATGTCGGTTAATAATCAGAATACTGAAAAACTATATATAACAACATTTACAGGACATGAAATTTGATTAACATTAGATATAAAATTTCTAAATTCCTCCTCTTACCCTCCTCCCCCCTCCAACCAGTTCAATTTCAGCCACTAACAAACTTGATGATTCATTTTACATCAACATAGTATTATTTGTATGTACATATTTCCTCTATCTTAAATATTAAGACAGATATTTGCATTTTTTTAGCTTTCAGCAAACCCTACTCATGAACACATAAACAATACTCAGTT…
AATAAAATAAAAAAACCTTTAGTTGAGAATAAAGGAAATGGAGCCGTCTACAAATGAGAGTTTTTGAAGCCTGTTCCATTTGGTGGAAATACAGCTGGGTCCATAAATATTTAAATAGCGATATCAGCTGTTTCTTTGTGGGGATCATGAACCGACTGCCGTGTTTAGCTCTGCTTTTAATAAATAATCCCAGGCCTACAGTCTTGGGAGCTGTTCATGTTTTTATGTATGTCTCTCTCTCTCTCTCTCTCTCTCTCTCTCTCTCTCTCTCTCTCTCTCTCTCTCTCTCTCTCTCTCTCTCTCTCTCTCCCCCTCTCTCTCTCTCTCCTCTCTCCTCTCTCTCTCTCTCTCTCTCTTCCTCTCCCTCTCCTCTCTCTCTCTCTCTCTCTCTCTCTCTCC…
GTCAATTCCAATAACTGGCCGACAGGAAGCTTTTGGAATGTAAACAAACAATGTGCCAGCCTCACACCGGAAAGAAAAACAATTACTGAAATATATCAGAATATAACATATTAATTTTATTGAGAACTATTTACTATATCTAGTGCTGAAATTAATAATAAGTCAGGATAATTATTATCTCAACCAATCAAATTTTAGTAATCGAAGACCTTAAGACGGGGGAGGGTGGTCACCAGAACATATTTGCATATATCTCGTATAATAAAGGTCTCTTGAACGCAATATTTAAGCTTCCAATAACGTGATTTATTGTATAATAGAGTATTGTTTATGTATTTGCTGAAGGCCGAAAACTGAAAAATGCAAATATCTCGGTTAATATTCAAGCTAGTGAATAGA…
CCTTGTTAGTCGCAGCCTGGAAAATTCCAAATATCTCCGTTTTTATACGTCTGATCGAAATAGTGTAATTGCAATCAATGTTTTTATGTACGAATTTTATCTATCATGAATTTCAACCAAGATATTAATATCTTATAGTTTTCAACCTTCAGTAAAGCCTCGCTCTTTCCCGAGTCACAAAACAAATAACAATAATTAACTTTTTTATCATGAACCATTTTATTGAAAGCAAAAATACCAAATACTGTTTTCATCGTGCAAATACGTTGTGCGATGACGTCACTATGCTCTTATCAGAAAGATATTTCATTTATTTCACGCCATACTCGATAGTCAACAGTTTAATTCACCACTAAAGATCATATTAGTTACTGGCTGTGGGGTTAGAGAGGGGAGAAT…
GTTCCGCAACCCCGGCGATTTACTCATTATTCAAGTATTAAAAAAGTCCGTCACGCAGGGGCTGCGTAAACTAAGCAGATTTCCCATGTGAAGTTATACAGTAGAGAAATTTCATGAGAGCTCAACAGTTAAGAAAACGGCCGGCCTAGCTTTTGGCGGGAAACTCACTCTCATCCGTTATCCGCCCCGATTTCATAAAAATGCAAATATCTCGGTTAATATTCAAGATAGAGAATAAATGTATATAACAATATTTATAGTAAATTTAATTTGCAATAAGATTGATTCAATACAATTTTAGTAACGGAAATATTTCGAATTTTAGAAAATCCTCCCCTCTAAACTCCCCTCCCACTGGTCCGATTTCAGCCATTAACGAATTTGATCTTTCTTTTTACA…
AAAGTAGAATTTACAACTCTCGTGAAATTACCACACACGCTTCGCTCGTGTGGGTAAACGTTTCACTCGAGTTGTAAAATGATCTACTTTCGTCACTTGTATAATAAATAACTATTATGCTCCAATAGCTAATACTTGATATTTTCTTAATTTTCCGCCATAGGATTTTCGAATGTTATCATCATTGGGTACTCCAGTGTTGATCAGCAGTCTTATTGATCTTGTCAATAATGAGTATATCCGTTTTTCTTTTTACGATTCACAGTATGATTAGTTATTATTATTTATTAAAGTTCACTTTTGACTCCATCACAAAATAAATTCCGATTACACAGGCGGGACTCGAACTTACCACTCTAGATTTGCCGCGTTATACTTAGGCCAACGCTTTTACTCACA…
CGAGATATACACTAAAATCTAAAGCGGGAGCCAACAATTTTATTGGGCACTAACGATTGAACCGAACTTAGCAAAACTCGGTGTGTGAATTAGCATTAATACTTCCATGATTATAAGCTTTAATATAATTTTTATGTTCGAACGGGAGTGGGGGTTATAAGGGAGGCCTGAAATAAAAATTCGAGATATTTCATTTTCTATTTGTTTTTCGGAAAACGTGCACATAACAATAGCTGTTTACTTTGTTATTTAGAGTAACTTTTGTTTTATACATTTTTGCGTAGAAATATTGATATGCTCGACAATTCATTCTAATATGAACTACCCAGGAACCTCACTTGGATAAATTAATTCAAATGTATGTTAATATTTCATCCTTAATAATTCAATCCTATGTTC…
ATAAACAACTTTTGTTATGTTCATGTTTGTCGAAAACTAATAGAAAACAGAATATCACGTGTTTTCATTTTATGCCTCCCTTAGGACCCCCACTTGCCATTCGCCCCTAGAAATGTTAACACAGCTTATAATCATGAAAGAGCTAATGCTAATTCACATACCGAGTTTTGTTTAGTTCATTTCAGTCATTAGTGACCAATAATATTGTTGACTTTGAGAATATAGTATAGCCTAAAGTCTAAGGTGAGTTACTACAATAGTAATGCAAGTACCTAGTTTCATAAAATTCGGTTCAAAAGTTTAGGTGTGAAAACATAACAAACTAACAATCACCAAATCCAAAAATTGTCGATATCGTTTCAATTCCATGTGAAATGAAAAAGTATCATGAAATTTAAA…
TAATATTTTCTATTTCTATATGGCACAAAGGAAGGAGCCCTGTACCATTCAAAGTAACTACAGTTTCGGTTTCTGTATCCTTGTTAATAACCCTGAAGAAAAGTTAATTTTTAATAATTATACTTTGCAAAGCTATCTTTACGTCTAGACTAATACGTATAATATATAAATATAATTTAATAATTAAGAGAGAGAAATATATATGCATATTCTTGCCTATATAATTCTTGCCTTATTGATTCTCCTTATTAGTATATTTATTTATGAGCTTTCTCTTTGATAGACTTAATTCCGATAAAAAGTCCTGCAGGGGCTGCAACAAACTAAGCAGATTTCACACAAGCTGGTATGACACTTGTGATCTCATCTCATTGTTTACTCTTCATACAGGTTTATCAA…
CTGAAGGCGGAAGTTGTTGGGTCCACTCAATCGGAAGCTATTTGAAAAACACCTCAAAGATGCACCTCTCAGGACGCCGTGACTAACGGAGGGTTAATCGGGATTTCGACTCCCAATGCATATTGACCACTCGAATAATAATCGGCTTTTCCAACTGGAAGTGCTAATTGACCACTCAAATATTAATCGCTTTTTCGAATGCCAGTGTTTATCGACCACTCGCCTATTAATCATCCTTTCGAATGCTAATGTTTATCGACCTCGAGCCTATTAATCACCCTTTCGAATGCTAATGTTTATCGACCACGAGCCTATTAATCACCCTTTCGAATGCTAATGTTTATCGACCACTCGCCTATTAATCACCCTTTCGAATGCTAATGTTTATCGACCTCGAGC…
CGTTTATACTTTGTTATACGGCAAATGTGAATATAACAAATGTTACTTTAAATAACAAAATAAACAACTTTTTTCATGTGCATATTTGCAGAAAAACCAGTAGAAAACGAAATACCGCTATTTTTAATTTCAGGCCTTCCTTACAACCCCCACTCCTGCCTGTCCCTATAAATGTTGGTACAGCTTATTATCATGTAGGAGTTACCGCTAAGTCACATAACGAGTTTTGTTTAACTTGGTTAAGTCTTTTGTGTCAAATAAAATTATTGACTCTCGCTATAGTTTTTAGCGTACTAATTTATACTTATGTATACGGCAAAAGTGTACATAACAAAAGTTACTCTAAATAACAAACTAAACAACTTTTGTTATGTTCATATTTGCCGAAAAACCAATAGG…
CCGCTCCTACTCATGTCATATTAACAAGAAGCTAATATATCATGAACCAATCTATTTGAAGCTTTAACACCAAATATTGCAGTCATTGAACTATTACTGTGTGAGACACATGCAAATACATAGTATGATGACATAACCAATTAAGAGTGATTGTGTTCTATCTTGGCACGAAAATGTTTATTCGTTTATTCCATACTCAATATTTTATTATTGAATTCCACTTAATGTTCATATTCATAGCTGCCGGAAATAGGGGGGGGGTTATTAGGGTGGGGTTTGAAATTATAAATTATCTCCTTTATTATGAGCTGAATGGTAAAATTTGATATAACCAACCTTGTTAAACTTTTGATGCTGACATTTATTCAAACTCATGTATTAAGTAAGTTATTTGTATTT…
GGTCTTCTTGCTCTTTGATGAAGTCTTGCTGCCGAAGCTGAAAGGTTGGTTCAATTTACATTCAACACTCAGGGTTGAGCCCCACAGCGAAGTCAGTTTCAGGCTCTCTGAAAATTATGCACATTATTAATTTGCTTGAATATATATTTAAGGTCCTACCTTTTTCAAATTTCCGAAAGGGTATTTTCCTGGAGTCGGATTAGCTGTTAAGGATCTTGGTTTACTTCCAAGCTAAGGATGATATTGTGTGGGACTCCAGGGGGGGGGGGGAGGGTACCTTAAAATTTAATTATCTCCAATATTATTCGCACTTTATTGTTTTCAGTCTTCATTAACCCCCCCCCCCCTCTCCCTTTCACTTACTGAATTATTTTTACTATTATTATTTAGAAGAGGAGT…
GCTGCGGGTTCCCCTAGAACTTTAAGGACTTAAACTAAATCTCCCAAATATTGCACTTTTATAATTAGCTGTGCTTGGTGAGTTAGGCTAAGTTACCTGGCCCAATTTATCTATTCAAAATTTTATATCTTTTAATAAATGGAGACCGCTGGTATGGGGAAACCCAAAAGTACAGCGGGAGCCGAGGTGGGGAAAAAAAACTATGAAGAACACATAAAAATATTGGGCCCAAAATAAATTAGTTATTTATTATACAAGTGGCGAAAGTAGATAATTTTACAACTCGAGTGAAACGTTTACCCACACGAGCGAAGCGAGTGTGGTAATTTCACGAGAGTTGTAAATTCTACTTTCGTCACGAGTGTAATATTAATTTTTTTCTGTAATCGTGTAATACAT…
CTAAGTTGAGCTAGTAGTAATATACATACCAAGTTTCATAAAATTCGGTTCAGCCGTTTATGCGTGAAAAGGTAACAAACAAACAAACATACACGAAAGAAACAAAATGCAGTTATGGTGTCTATGACATGTGAAACGAAAAGTTATCGTGAAAATTCGCGAAAAAAATCAATGTACAGACAGAGGTTACAATTTTATATATATACTAGCTCAGATACCCGGCTTCGCCCGGAAATTGATTTGAGGCTGAATGGTGATGGTATTTTTTTGGCAAGGCTTTAATTTGCAAATATTTTGACATTTACCCGTCCCAGTGTTTAGGTTAATACCCGTTGTTGGCATTTGTTAATAATAAAATTAATTTTTTATGTAAGTCTTCACTGTCCTCCAAATTGTCAT…
AACTTCGCTCTTCTCCATTTTTAGCTTGAGCATTTTCGACGACTGAAACAAAGAATGCTTTTAAAGGAATTTGTTCAGTGTAAAATGCTGTTGAGGGAATTAAATAAATGAAAAATTAAACAGAGATAGTCACGTATTTAGGAAGTACGAAGGAGATGAAAGGAGCCGATCGAGGAAGGACTATTGGCGACTGAAGTGACAAGTCGAGCCGGGATTGCTCCAGACTAAGAGTCTAGTGCCGTAGAGACAGTTTCCTTTGATGTTGCCGCTCCTCTATACAAGCGTGTACAACTCGCCCGATAGTTTAGTTTTATTTCTCAGCTGCCAAATGATCATCAGTGCGTTCAGTGTAACAGTGCGGTAAAGTGTTTTATATGAAGAACAGTGTTGTCCTGTGAC…
TTAAACTTCCAATAATGTGATTCATTATGTAGCAGAGTATTGTTTACGTAACATGAGTAGAAGTGGCCGTTTGCTAAGAACTGAAAAATGCAAATATCTCGGTTAATATTCAAGACAGAGAATAAACGTATATAACAATATTTATAGTAATTTAATTTGCAATAAGATTGGTTATATACAATTTTCGATTCGATGCATAATAACGGAGATATTTTGAATTTTCAAAAATCCCCCTTCTAAACCCCCCCCCTCTCTTTGGTCCTTTTTCAGCCATTAACGAACTTGATCTGTCTTTTTACATAAAACAGTAAAACATCGAGTTTCGTAACGATCAAACAAAAATTGCGACCGCTAGAGCGTTAACAGACACATATATATATAATTTTGAACGGACCTCAT…
TCGAAATGCTGATGAAGAAAGATATTGGATGCTCTGAGGAAGTTTACAGTGTTCACTAAGAAGGCGAGCTACAGTGACGTTATTGTCCTTTTGCCCGAGACTGAATGTGCCTAAATCATAGACCATACATTAAGGTACAACTGCAACGTGTACGACTAATTGATAAAGGTACAAAATGAAAAGAATTCTATTTATGAAAAATCAATAGAATTCTATTAAGAAAAAATAGCGAAGAGTTTGGGCGATGGTCAATTTATGTTTGAGAGTCTATGGTTCGGATCAAGAGAAAGAAAGCCGAAAAAGAGAGAATTTTTGAAGAAATTTGGCATGGAAGATGAAGACTGGCTGCTTCTAATTCAATCCATTATAATATTGTCATTCCTGTCGGTGGAGACCGTC…
TCTCCGTTACTGTACGTCTGATCGAAAAATTGTAGAAAATCAATCTTATTGTAAATTAAATTTACTATAAATATTGTTATATACATTTATTCTCTATCTTGAACATTAACCGAGATATTTGCAATTTTTATGAAGTCTGTGGTCGGGTATAGTTCGGATTAGGTCGGCCATTTCCGTCGGCTCAGGTGGGCTTCTTCTAACCTTACCTGTTGTTTCTAACATTACCTTACCTTCCTTACTTTGTTAGATTTTTGCACGTACCTTCTGTTCCCCCCCCCCCCCCTTCTTTAGTTCTTGGACTACTAAAATTTGAGTTATTAAAATATAAATTATTCTTACAATTCAGAAGCCTTTTCAGTTGGGAATTTATTTTAATTAACTGAAAGATTTCTCATTACC…
ACCTCTGTCTGTACATTGATTTTTTTTCGCGAAATTTCACGATAACTTTTCATTTCACATGTCATAGACACCATAACTGCATTTTGTTTCTTTGGTGTGTGTTTGTATGTTTGTTTGTATATTTGTTTGTTTGTTACCTTTTCACGCACAAACGGCTGATATCGAATTTTATGAAACTTGGTACATTTAATATAGGTTTCAACTAATATTAGATACAGTTTCAGCCTAATATACATAATTTTTTCTTTGTTTTATGTTTAAAAAAAGTTATTGTTAATAAAATACACACATTCTGTCCAAAATCATGTAGGGACACGTTGTTAATAAACTCCCATCTTGTTGGATTGCTTCAGGAATGAAAAATTTAAAATTATACATATCTGTATTTATGTGTGTTTG…
TTTGTTTTGAATTAAATTTGAGTGATTGAGATAAAACTGATTTTGATGCATTACAAATTACAGCACTAGCTTGAGTAATTGTTTTCAATAAATTTAATATGTTATATTCAGATATATTTCATTAATTGTTTGTCCCCGGTCTATCTATGCAGCGCTACGAGGCTGGCCGGCCTGTTTATTACAATTCAGCCGCTTTCCGTTGTAGAGATTATTAACTCTTATTGTACATTTACGGAGCATTCACGGTAGTATTGCCTGTATATATATATATATATATATATATATATATATATATATATATATATATATATATATTGTAAACCTCCGCGTGGGAAATCTACTTAGATTTCGCAGCCCCTGCGTGACGGACTTTTTTTTACATGAAAGTTTTTGTAAATG…
TTTCTTAAACGTTTCACGGTAATTTGACGTCCTCTAAAAATCGTGTAATTCTAACTGTTATCTACTTCTTATAATGCCCTGTTCTCATGGGTTTCCTAGTTCAGGAAAAAATGAGGAATGATAGTGTCAGATCTTAGGGAGAAATTTGCATTATTGGACTACTTTTCTTCTTATTAAAAAAGTCCGTCACGCAGGGGCTGCGTAAACTAAGCAGATTTCCCTCGTGAACTTTAATAATAGATAAACCTACAAACTGCTAACTCAACACCACCGTGAATATTAAGTAAATAAATACAAACGGTAATAAGAAATCTTTCCACTTCCGGTGGGGAGCGTCTCAAGTGTAAACAAACAGGTCTAACGGCACACCTGAAAGAAAAACAGTAACTGAAACATATC…
CTAAAATATGGAAATATTTCGGTTAATACTTCATATAGAGTAAACATGTACATAACAACATTTATAGGACATTGCAATTGCAATAAGATTGATTATGTTCAATTTTTCGGCCCAACGCACAACAACGGAGATATTTCGAACTTGTCCGATTTTAGCCGTTAACGAACTTGATCTTTCTTTTTGCATAAAACGTTTAAATGCCGAGTTTGGTAACGATCATTAGAGTGTTAACAGACAAATATATATATATTTACATATACAATTTTACATGGACCTCATTTTCGTCGTCTCCTATGTAGGATCGATAGACATTTGAAGAAATTTTTCGAAAAATTGCATTGAGTACAACCTCAATAGCTGATTTCCCCTAAGGGATATCTGCTAATAGTCGTAATTCAT…
ATTTTTAAATGAACTTTGCATATCAGCAAAAGTTCAATGAAAACTTAAATTTGGTATTTAAGCTTCAAATGAAGTAGTTCATTATACAATAAATTATCATGACGACATGAGGAGGAGTGGAGGGGGGGGGGGTTTACTGATGACCAGAAACTAAAATATGGCAGCATGTCGGTTAATATTCAATATAGAGAAAGCATTAACTTAACAGTGTTTATAGAAATTAACATTTACAATAAGAGTGATTGTTAATCAAATGCAAAAATCTCTTAATATTTGAGAAAGGAGAAAAATGCATATAACAACATTTATAGGAACTGTAATTTACATTAAGATTAGTTGTATACAGAATCTCAATCAGGCATATAATAATTCTGCATACTCGAAATTCTCAGTTTTGAT…
ACCTATAATTTACATTCTACTAAATTTGTTTATTTATTGATGATTTTCACCCATTCAAAATAGGATATCCAAAGTCACTTTTATCTACATGGTAAATGTTCCATAGTATTTGTACTGCAGGAAAAATGTCATCTATATTTTCTTACCAAACCTCACATATTTCATGATTATCAAATAGTGCTCGGCAATTTTCCTTTTGCACAGTTCGGGTCATAAATTTCGGTTTGCACTCGAAATGAATGACTTTATGATAAGAATTATCACTCCCTCTGACTTCGGTCTCTTCATCAACCTTTTGTGGAACTCTTTTTTCAAAGCATTTCTTGTTCGCATTTCTATACAAACCCATTTTCAAGTCTTTTGTAATGTAGGGTGATTTCCTTTTTTACTCCATCAGTT…
AATGTGTTAAAAAATATCTTCCAAAGGAAACTCTATATTATGGCATTACGCATTGGATAACCCATAAAACCATATTTTAATATTTAAATTGTTAAAGAGGCCAATAAGTTTTATATACAACTGAATGTTGAGACTCCTGTCGTCCACTTTTATGGAGCCAAAAATAATGACTTTTCCCTCAATATATATATATATATATATATATATATATATATATATATATATATATATATATATATATATATATACATATATATATATATACATATATATGCACTAAAAATATTGTTTAACAAACAAAACATGAACCCTTTAAAAAAAAAAAATAGTATACACATAATCATAGAACAAGATACAAGAGTATGCTTGAATCGCCTAAACATAAACGTAGATATTTCT…
TAGTTGGATTCATTTCAATAATTTGTTAGTTATTATATACTGAAGTCAAATTTTCTGCATATTATACATGTCTTTACTCATTACAATTCTGTGTTTCATTATCCAACTTATCAAAAAAAACAATAACAATAAGCCTACAAGAATGTTATGAGTAGTTAGCCCATGACCATATCAATGTAAATGTCATATTAATAATTATTCAACATAAAATTAGAATACTTCAGTAAACTAAATTTAATTTGCTATAAAAAATATGTTCTCTACAAGGAGTTTTCAAGTATGCTAGCTCTCCGCGGGCCGGACAAAATCTGTCCACGGGCCGGATGTGGGCCCTCGGGCCGTAGTTTGGAGACCCCTGATCTAGACCATATGTGGGCAACCACTGGCCCCACGTTAAGG…
TATATATATATATATATATATATATATATATATATATATATATATATAATTGTCAACGGACCTCATCTTCGTCGTCTCCTGGGATGGATCAATGGGCATTTGAAGAAAAATTTCGAAAATCGCGTCTTGATTACGACCTCAAAAGCTGGTTTTCCTTAGGAGTAATGTTCTAAAATTAGCAAAAAATTCCGTCACGCAGGGGTTGCGTAAACATAGCAGATTTCCCTCGTGAAGTTCAGTAATAGATAAATATACATACTGGTAACACAACAACACCGTGAATAAATACAAACGGAAATAAGAAATGTTTCATCCAATTTCAATAATCTGCCGACAGGAAGCGTTAGGTTAGAAATGTAAACAAACTGGTCGACCCGCCTCACACCGGAAAGAAAAACA…
ACCAGGCCGTGGGAAATCTACTTAGTTTACGCCGCTCCCGCGTGAGTCACGCGGCGTGACCGACATTTTGCTACTATTTCTAATTGGTATCTCTGGGGTATGCTGAATGGTAGAGGAACCAATTGAAAAATATGCGTGGAAAGGTAACAAACAAACAAACACACACGAAAGAAACAAAGTGCAGATATGGTCTCTATGACATGTGAAACGAAAAGTTATCGTGAAAATTCGCGAAAAAAATCAATGTACAGACAGAGGTTACAATTTTACATATATATATATATATATATATATATATATATATATATATATATATATATATATAGATAGATCAACTGTGCCATACCACTATATAGGGAATCTGCTTAGAATACTTAGCCCCTGCGTGATGGACTTTCT…
AAAATAGCTGAACATAAGAAAGGAGAGAAAAATAACACAGAATCTTAGAAGTTGATTAGTAAAATAATATTCTTATTTATTAAAGCTCACTTTTTGCTACTATGGCCAATTGGGACGGGTTATCAACAATTTGTCACCCTTTTCTAACAAGGGTGAGACAAAGAATTTTATTAAATTAATCGTCTCTAAATAAATTTCTATTGCTCAGGCGAGAATCGAATTTGCCACTCTAAGTTTAACCATGTGAGATTTAAAGACGGGACCTCGGATAATTTTAAATACCTCTGTTATTGAAGATGGAATCGAAGATAGAGAAGTGTGTTGCTTATAAATGTTCCTTTATTTTAAGTGTATTTGGTTTTGTTGTTTTATCGTTTTGTTCTAACTTCTGTTTAATAT…
CGGTAGTGTTACGAGTACGTGGATTTATCTGTTGTAAACCTTCCGGTAGGAAATCTGCTTAGTCTACGCAGCTTCTGTGTGACGGACCTTTTCACTTAGAAATGGAAAATGTGTGGTAAGATGAGATCACTAGCGCGTTATATCAGGACGTAGGGGATCTGCTTAATTTACGCAGCTCCCGCGTGATGGACTTAGTGTAGTATCAATATGTACAATAACATTGTAACAAGATTTTTGTAAACTAAGCAGACTTCCTAAGTGCTGGTACTAGTGTGTTTGTGATCTCATCTCACCTCGTATTCTCTATTTATATGTAAAAAACCAGCGTGTCGACGGGAGGGAGGGGGTACTGCAGGCTTAAACATCAAAGTAAGAATAACTCACTTAATACATGATTTA…
TTTGATGCAAAATTTTTTAATGTTTAGTACCTAATGAAAAACCAATTATGTTAAGGTGAGAAACGCTCTACTCACGCGCTCGTCTAAAAAAAATGTTAAAGTTTATCTGAACGTCATGAGCAGTTCCGAAGACGTCTTTTTCTGAGAGCTCCTGTGACTCAGTTGATCGTGCATTCTTTTTGTAACCGTAAATTTTGAGATCGAATCTCCCCGAGAGCGACTGTATATTTTCTTCTAGGGCGTTTATTTAATATTAATAAATAAATAAAAAGTTTTATTAAATTATTGGCATTTAATTTTCAGTCTGTTCCTTATATTTAAAGAAAATTCTAATTTTTTTTGTCAAAAAATGTAATTGGTATAAGGAAATATTTTATACAAGAAAGTATTAATTGAATA…
TCTTTTAAACTATTTGAATCTTAAATATTTTTTTAGCTGTAATAGGCAAAAGGGCACTGGCGATGATACACTGCATCGAAAGTGCTCTATTGCTCCAATAAATATTTTCTGTGGAATTGTGGCTGTCTTTAAACTAACTTAATATAATTCACTTCTACCTGCCAGAAAACAAACCTTGGAATATATATTTTTTTAAGCTCGCTGGTCGCCCAGGTCTGCAATTTACGCTCGAATCGTGCGACGAACGCATTTGTCTTTAACGAACGAAGTCTTTAAGTAGTCCAAGTGAAAAGATACTTAAGTACTTACTGTTGGCAAGCCAGTTCGAGAAGACCAGAAGAAATTACTGAAGACACCACGAGTTTGAACTTGCCAGCGGCTGGAGCTTTCAAACACATC…
AAATAAATAGCATTGATAGCACTAATAAAGGATGGGATAATTTTTTTTAAAGTTTAACTGAAGGTTAAATCATTTCTAATAGATAATGTGATAGGAATTAAACAGCAAGGAATACGTGATACTCTTCAATCCACACGGACATTCTTTATTTATATACCGAGTGTGCACAAGGATAGTTTATCCTTGATCGTATGCGTCAGAGGACCACAAATAAAACCCAATACATTAGTATAATAAAGGAGACTTGAAGAGGAATGGCAGTATTGATATAATTATGTTTGCATATAATAAATTACCCAGCCTTGGGTGAAGTACTATCGATTATGCCATGACAACAAATCGTCAACATTAATAATGGTATTTCTGTCGCCACGTGCTACAGCAAACATGCTAATGTTC…
TCTTCTCGCTTGTAGCGGTGATAAATACAGGATGGCAGCCTTGCGGGAGATGAAACAACTGAATGACTATCACGGGTGACTTCCAACTGCGGTTGTCTATGAAGCGGTTATCTATGATGCGGTTATCTGTGAAGCGGTTAGCTATGAAGCGGTGATCTGTAGAGGAGGAAGAGGGGCTAGGCCCCACTGGCCGTATGAACGACCCCAGCGTCTGAGAGCAACTGACTCTATCCTTGTTGCTGGCCGATGCCTTCTTGAACTGCATGTGTTTTTCCGCTGTAGCCACGGCCTTGGCGATATGCATGTGTGTGTGGCGGGTCTATGAACCCCGCGAGCGCGGGACATTTAAAATTCAAACTGACGACTGAACATGGATTTTATAAAGCTAGAGTCTAAGTA…
TAAATTTAACCCATTAAATGAATAAGAGAGCCTTTCATTCATTTTATATACATATATATTATTACAATATTTTATAATTTTGAAATCTCAACATCATCTACTAGGTAGGATTCATGGACATTTGACTTTTTTTTTATAATCATGTCAGGAGTGCAACTTCAGTATCTGATTTGGAAAATTACTCTTCTATTATTTTTTTCAAACTGTTAAACTGGAGAAAGGTCTAATTTTTATTTTCCTGTGTTCATCTTTCTTCCCTCTCAGCGAATTTTCAATGGCCATTCATCAGAAGACTTCACAACAACTAGTTTTTAGGTAGTTTATTTCAAGAAATTGAGGTATGCTTACACTTACCTCCATAAAATTTCCACCAAACATCTTATGCCCAGCATTAATTCC…
CGTAAACTAAGCAGATTTCCCACGTGAAGTTTTACTCTCATCCGTTATCCGCCCCGATTTCATAAAAATGCAAATATCTCGGTTAATATTCAAGATAGATAATAAATGTATATAACAATATTTATAGTAAATTTAATTTGCAATAAGATTGATTCTATACTATTTTTCGATCCGTCGTATAGTAACGGAAATATTTCTAATTTTAGAATATCCTCCCCTCTAAACTCCCCCTTCCACTAGTTCTATTTCAGCCATTAACAAACTTGATCTTTCTTTTTACATAAAACGACTAAATATCGAGTTTGGTAACGATTGAACAAAAATTGCGACCGCTAGAGCGGTAACAGACAAATATATATATATATATATATATATATATATATATATATATATATATAT…
GTACCATTATTTCTAGAGACGAGCAGGAGTGGGGGTTGTAGGGGAGGCCAGAAATTAAAAATAGCAATATTTCGTTTCCTATAGTATTATAGGCAATTATGCACATAACAAAAGTTGTTTATTTTGTTATTTGGAGTAACTTTTATCATATTCACTTTTGTCGTATACCGAATTATAAACGATATATACGCTAAAACCTATAGCGGAACAAAATACCCAACCGAAATATGACTGAACTACCAGGTACAGCACCCGGAAAAATTAATTTTAATGTATGTTAATATTTTGTCCTTAATAATTCAAATCTATGCACAATGCACAGGAAACGGGAAATATGACAATATGGAGGACAGTGAAGTCTTACATACTTGGTATGTATATTACTACTAACCCAACTTA…
TTCTTTAGTTTCTATGACGTTTATTTAATATAAATAAAAATTTAAATATTTCTTAATATGTGACGGTACACGTGGTTTGATTCGAGACTCTCCAATGAAAGAGAAATTGTTTAAAATACAAATCAAGCTGGCTCCACTGCAGAAGTTATGAAATTGCTCTGTACGTGCAAAATGACTGCATTTATAATATTTGCAAGATGTGCCATAAATGTATGTTTTAATTGTTTTTATGATCAATATCATCCAGAATCTTGCAAAGGCACTACCGATTCGACTAATTAATATTACTTGTTAAATTTATTTATGTTCAATAAATGTTAATATATTTTTGTTGTAATATTAAATATTTCCTTTAATGGGGTCAGGATAGCCATGTGAGTTTAAGCGTTGACGTTAATC…
TGCCGGGCTGATTTGTGAATATATACCATGCAGGGCGTCACCCAAACGCATACAAAAAAATTCATTCAACTCGGTCCAGCCGTTTAGGAGGAGTTCTGTTGCATACACACTTACAGTAGAATTATATACATAAAAACATATATATATATATCTATATATATATATATATATATGTGTGTGTGTGTGTGTGTGTGTGTGTGTGTGTGTGTGTGTGTATAGTAAATAGCATTTTTGATTTTTAAGTTGTTTTTTTATGTTATGTGTTTTGCGTAAAACTCCTTAATTCTATTTTTTTACACAGGCAAGGCAGTTCAACAAGCAGCTTTATCGTATGGTCATATTCGACGAGTCAAAAACTCTCGTGGAAAACGTAAGTATATCATTATATTAGTAAAGTAT…
AGTTCCATCATATCTAGGGATGTATTTTAAAATATCCATGGGGAGGGGGTTGGATATCATTTGGATTTCGCTTAAGGCTTGGTTCAAAATTTCATTTTGGATTTGGGGCATTTCTTGGTTGGTTGACATATTTGGGTTTAATTTAGAGGGCTTAATTATAATGTTATTTTTATGAGCTATACAGAGGCTACTCACACTGTAGTGATGTTCCTCCGGGTCTTCCTCCAGGTGACAAGACGAATCGGATGATGATGTAGAAGTGCTGCGTTTTCTGCTCCTCCAGATTCCTTCTTGCTGCTGCTCCAGGCTGTCGTCTGCTTGACTGCAATTGGGGGAACTCGGGAAATAGATCACAAGTAAAAAGTGCAAGGCTTCGCTATACTTGGGTAATAAGCAGTT…
ATGGTAGCAGACGAATACATATATATATATATATATATATATATATATATATAATACCGTTCGGGCTCATTTTCGTCATTTCCTATGTAGGATCGATTGAAATTTGAAGAAATCATTCGTAAATCGGGCCATGAGTACATCACAACAGGAGGTTTCCCATAAGGGAATTCTGCTCATAAAATAAACTGTGTAAGTTTGAGCCTTCTATTAACCTTGAACCCTCAAGGTAATTTAAATATTTATCTCGTATATATTAGTAGATATCAAATAAATTTAATAGAAGTCATTGGCGGGGCGAGGAGGAAAAGCAAGGCATTTAATATCGAGGGGAAAAAATAAACGAATTAACCAATGGCCTACGTCACAGTTGTCTGCAAAAATATATATATAGTTGGGAGA…
AGGTTACCACCCTTTTCTAGCCATGGTGGGACTTAGGATGTTATTTAATGAATTCCGTCACTAAATAATTTCCTTTGCCCAGGCGAGAATCGAACTCGTCACTCTAGGTTTACCATGTGAGATTAAGGCCAACGTTTTAACTCACATGACTAACCTGAGCCCCAACTGTTGATTTAAGAAAATTTTTATTTAAGATAATTTTGAAATCAATATCTAGTCATAAGATATCGTATGTTTCAATCAATATTATTGGTTTGACTTTAATTTCCAATTTCATTATGTTATTTAACCGTTATTAACCGTAAGAGTTATTTTTTTCAAGAATGTTCGTTATAAAGTTATGTGAATGATATAAATTGCTTTTATAATTATGGAGATCAAAATTAATGTTTAGAACAT…
AATATGTCAATAAAATTATGTCAACATCACAGAGGCTCACTGATATTGGCTTCAAAGTGGATGATGAGTGGCTCGGGACAATTTTATTGGCGGGCTTGTCTGATGAATACAAGCCAATGATCATGGGTTTAGAGAGCTCGGGACTGAAAATCACAGGAGACTCGACTAAAGTAAAAATTCTCCAGGATGTGAAGACTCCCGCACATTCACATACACCCAGTAGTGAGACTGCATTGTTCTCCCAGGGGAAGGGTTCCAAAGGCAAAGGAAAACATAAAATTGAGTGTTATGCATGTCACAAAAGGGGACATTATGCTTCACAGTGCCGTACCAAGAAGATGGAGACCCAAGATCGTAAGAAACAAGATTCTACTGAAAATTCAAATCAAGGAAAACCCA…
AGGTTCAGAAATATCTAAAAATGATTGAAAAAAAAAGGAACATTTCTGCTTGGGAAAAACACAAGAAATTCATTTGCATATACAGTTCAAAATATATACATTTTTTAAAATATGATTCTTACAAAACTCTTAACAGAAATAAGTTAATTATATAGAAGATAATTCTTTGGCTCAACAGCTCATGAAGGGCCATAGCTTTGGTAGTAAGTCAAGTAGTCAGCTTGAAGTATTCCCAGGCTTATTGTAGTGGTATAACAGACCAAAGATCAACACTGGGTAATGGACAGTAGCCCACAGTAAACCGACTATAGTAAATCAAATTTAGTCTGCGATCCTTGGCCTTGAACATCTAGTACAAGTGTATAGTGTGCTTATACCTACTATACCACTCCTGCCTGT…
TGGACGGGATCTAAGAGTCATAATTTTTAATCATCCCAAAGGGCTGCTACTCCCACTGATCTATCAGCACTGCGATACTAGCTCTAGTAGGGAACACGTGAAATAATGTTCTCCCTTGGCAGGGATTGAACCTCTACCTATTTTTACCTTGAGATTACTGGCAGTAGTGGTAGATGTACTCATGCTTTAACCAGCATGGCCACTAACATCTCTCATTGCACCTACTAACTACAAAAGAAGTCTATCACGCAAGAGCATTGAATAATGTAGTGAAATCGATTTTTACTTTAATTATTTCATCAAAATAATTAAATCTAACATTTAATGTCTTTTAGTTCAATGAACAAAAGTCAAAACTCCTTAGAATAAAATGAAGCATCATTAACCATGAGATTTGAT…
TTTGCAAATTAAAAGATCTATAAACGTTGTCATGTACCTATTTTCACTGTCTTTAATATTAACCGAGATATCGGCGTTTTTTAGTTTTCGGCCTTCAGTAAACCCCCACTCCCGTTCGAACTTAACAAATTTAGTACAGCTTATAACCATGGAAGAACTAACGCTAATTCACATACCGAGTTTTGTTCAGTTCGGTTCAATCGTTGGGGCCCAATAAAATTGTTGGCCCCACTTTACTTTCTTACTGTATATCTCGTTTATACTTTATTATACGACAAAAGTGAACATGACAAAAGTTACTCCAAATAACAATACAAACAACTCTTATCCTGTGCATATTAGCCGATAAGCCAATAGGAAACGAAATACGGCTATTTTTAATTTCAGGCCTCCCTCACG…
GGAGAATTTCAAAAGCTGAAAATACCTCCATTATTATATGTCAGGTTGTAAACTTCTATAGAACCATTCTCATTGTAAATTTAATTGCCTATAAAGGTTGTTATATACATATTTTCTCTAATATGAATAATTTTTTTTAATATTTATTCGTTTATTTGCAAAAACATATTTAAATATTACAAGCAAATGATATGAAAGATAATAAGAATGGCTTGATTATTGACTTGAGGTGGTAAGTTGTCCATTGACAATACCCACAATAGAGGGAACATTGGGTTGTATTATATGGAGATATACTGTGTACTACACAAGAAGACCTCTTGGCCACTTAAGTTTCAGACATCGCCTTGGGTTTTCTGGAATATGGGTAGATGAAAGTGATTTGACTAGAGGATTAGG…
TACACGAGAACAGCCCATACATAACAAAAATTATGAAACACCTCAAAGTCACGGACATTTACAACCAGATTTAACATTTCAAACACTAGACTAGAATAATATCCACTGTGATCATAAATCTACCATTTACAATGTACATAGCTATATTTCAGTTAAGGACATCCAGTAATTACAGATCAATATTTAATAATAAAAACATTGTATATTACACTGACCCTAAAAGTAAATGTTTAATATGTAATTTTGACGATTTCGAAAATATTCGTCATTTATTTTTATATTTTACTCTATGTCTTGTAATTAGAGCCAAATATCTTCTTTTTTTTGTCTCTAAAAAAAACCAAGAATGTCATTTTCTCAAAATACTCATCAGCAATAAAAAACATAAATTAACATTGT…
TCTTTTAATGTTATGAATAATAAAGAGGACATGATCTTCTCTCATTGTAACTAAAATTTCCCTTATATTCACTTGTAATTATAATCTGTTTTGCCAGGATGTATTTTAAGTATGACAAAATTGGTGACTAATATATTTGACCAAGATATCTCATTAGCAGCTTATTGAGGAATAAATTTAATTTATCTATTGTGTTGCACATAAATTATGTAGATTGCTATATGAAAGAAAGGCAAATGCTGGTTAATAGCTTGGACAGTAAGTTGGCTTAGAGTTCATTGGTTCATCGATAAATATGTTTGCTGAAATTGCCTTCAGTTATCAAACTTAAAACTTTTTATAGCGGTGTTGATGAGATGCTCAAGTTTAAACAAAAAATTGGTTCTGTTTAAAATATGT…
AGAAATTGAGATTTCAACTAGGAGGAGAGTTTACTTCAATATCAAGTTGAATATTCATCAATACCTTCTTTAATATTGGTATAATGGGAAAATGCAAAGCACAAATCCCTACCTTTTACAGATTTGTCTTAAACCACCTGTTGAGGTTACACATGATCTTATTGTAAATTTAATTACCTATATAGAAACTGTTACTAAATACTTTTCTTTTTTTTTATCTTTAATATTAACCAAGATATTTGATTTTTTTTAGTTTGCAGGCTTCAGTAAACCCCACTACTACTCATCTCATATTTAATATTAACAATAAGAAGATATTTATGAACCATTTTATTCGAAGTTTCCATTGTACTTTTGCAATGTGAGGTGCACCCAAATAGGTTCTGTTTGACTTCATCA…
GATAGCACTGAGGTTACTAATGATTTGGAACCTTATGCATGAGTGCTCGTTAAAATGTTTTGTAAATACCTATATGTTGAATTTCTCCTAATAAAAACATTCAGCACTGTCCTCAATTCACTCACTATTTTCACCAGATGTTGTCTGATCTGACCTACGATGAGGAACATAGACTAGTTGAGCAGTTTAAATACGTATATAACAGTATTTATAGGCAATTAAATTTGCAATAACATTGGTTTCATACAATTTTTTCACCCAACATATAATAACAGAAATATTTTGAAATTCCCCCCACTCAACCTCTTTTTCCCTCTATCCGATTTTAGCCGTTAACAAGCTTGATCTTTAGTTTTACATAAAAAATATCGAGTTTAGTCACAATAAGACAAAAATTGT…
TTAGTAGTGAAAATAAAGTCCCCTAAAAAGGTGGTATAAATACCACAAAACATAAGTGAAATTCATGAAGATTAGTATGAAGAAAAGTAGTAATTATTCGCAAAAGGAATACATTTTCCACCTGCATAGCTCCATGCAAAAAAAAAACTCCGTCACGCAGGGGCTGCGTAAACTTAGCAGATTTCCCGCCTAAAGTATAACAATAGATAAATCTACATATCGGTAACACAACACCACCGTGAATATTAAGTGAATAAATACAAATGATAATAAGAAATCTCCCGACGGAAATCATCTGAAATGTAAACAAACAGTTCTGCCAACTTCTTAACGGAAAGAAAAACAATTACTGTAATATATCTGAATATAACGTATTAATTTGATTGAAAACTATTTGCT…
AGCTTCGAATAAAGTAGCTCATGATATAACAGCAAATTGTTAATATGAAGTTAGGAGGAGTGGCTGTTTATTTAAGGAAGATAAATAAACAAAATCGAAATATCTCGGTTAATATTCATGATAGCGAAAATATGTGCATAATAACAATTATAGGTAATTTAATGTCCAATAATATTGGATATGTACAATTTATCGATCCACCTTATAGTAACGGAGATATTTTAAATTTTCGAAATTTCGCCGTCCTACCACTGGTACGACTTCTACCATTAACGAATATGATCTTTCTTTTTACATAAAGCATTTAAATATCGGGTTAGATAACGATCGAACAAAAATTGCAACCGCTAGAGGTACGATCGTAAAATGTTGTGGTACCAATCTAGTTTTACTATTGCT…
GCTGTTAATCACGCTTCATGATTTATCCCCCGATATTGGGAGTACTCCGAGACGGGCCGGAGTTACGCTTGATTCATCGCCTCTAAATGCACTTGTGCAACTCCTAGGCTAGTTGGGCAAAAGGCCTGTTTAACAGGGACCTAAACAACCGTAGCAGAGCTATGGATCAGTCGGAAACAACTGTTCTTGATTTCAGTAAAGTCTGCTCACATTCGTCTGGGGTGAAACCAATGAATAATCGGGACATTTTACCAGTCCCCATGATAAAGTTTTTATGATTGACTCTGGATAAAAGCCTAAACTGGTTCGATCATGTTCAAGAATTAAGTAAAAAACTGAATAGCTTTACTTCTTATTAAAACGTGTTAAAAAATATCTTCCGATGGAAACTCTATTATT…
CACCTGCTGCAAATGAGTTGCTGTGCTGTTTCGTTCTGAGACAGATTTCCTTTAGGGTCTATGAAGAATTTACACAGGCAAGAATCCAAGGATATTGTTAGCAATCATACATTCTTAGCAATCAAAGGTTTATTCATCATTCTACCTGTGAGCAAAGGAAGTTTTCTAATTGTGAAAATCGGGCTCGACCCTCGCTGAACCCATTTTATCACACCCCCTTATCGGAAATGAGGTTTTGAAGTTCTACTTGGAATTTCGAAAAATGTCTTCAAATGTCCATCGATCCTACCAAGGATATAACGAAAATAAGTTCCGTTCAAAATTATATATATATATATATATATATATATATATATTGTCTGTCTAGCTGTCGAAATTTTTGTCTGATCGATACCAAAC…
CTTGTCGCATTCTAAAGAAAGAATAGGCCTGGAAGAGATGTTTGTCTCAAGAAGCAGGGTTGAATCGGGTAGTATTGATGTGCCCTATATTCCCACACTAAAAGGAGGACAGAGAGCCATAGAGAATGCTTCACGTACTTAACTAAATAAAATCCCTGAATGTCTAAAAACGCTTCTTTTAAAATGTCTAAATCTCAGTATTTGGAGTCTGAGTTGTGACATTGGTGATGAAAATACATTCTCCACTTCATCGAATCTCCACTGTTTTCAATAAAGTTTAAGGCCGTAAACCTCCATCGCATGCACGACTAAGACTTCTTGATTTTTGCTACATCGAGCATATACGCCATGCAAAATCGCCTAAAACTTCACGATCTCAGCTACATCGAGCCTCCACGG…
GCAGGCTATTGAAATTGGATGAAACATTTCTTATTTCCGTTTGTATTTATTCACGGTGTTGTGTTAGCAGTATGTATATTTATCTATTACTAAATTTCACGAGGGAAATCTGCTTAGTTTACGCAGCCCCTGCGTGACGGACTTTTATTTAATGAGTTCGTCTCCGAATAAATTCCTATTACCTAGGTGAAAGTCGAACTCACTGCTCTAAGTTCGCCAAGTAAGATTAAGAGGAACGCCTAAGAAAATAATGAGGAAAAAAGAATATTAAAGTCATTCACGGATTAAACTAAGCACATGGGGAATGAAACTCTGTTATCTTTACAGGGTGTAATATTGCTGTAGCACAGATGACGATATTCACTCATTAAGTTCTATATTTCTTCCTTTTTATGGTGT…
CCTACTGGTGACCACACGCAGAATACAAATGCAAATATCTCGGTTAATATTCAAGATACAGAATAAATGAATAGAACAATATTTATAGTAAATTGAATTTGCAATAAGATTTATTCTATACAATTTTTCGATCCGACGCATAATAACGGAGATATTTTGAATTTTCAAAGATTCCCCCTCTAAACCCCCCCTCCCACTGGTCCGATTGAAGCCATTAACGAACTTGATCTTCCTTTTTACAAAAAACGATTAAATTCCGAGTTTGGTAACGATCAAATAAAAATTGCGACCGCTAGAGCGTTAACAAACAAATATATATATATATATATATATATATATATATATATATATATATATATATATATATATATATATATAATTTTGAAGGGACCTCATTTT…
AATGAGTTATACACTAAAAACAATAGTGGGAGTCAACAATTTTAAATGGCACAAAAGACTCACTCTAACTAAACTAAACTCCGTATGTGATTTGGTATTAACGCCTCCCTGATTATAAACTATATTAAAATTTCGAGGTAGGATCAGGAGTGGGAGTTACAAGGGAGGTTTGAAATATAAAATCACGATATTTTGTAACTTATTCATTTTTCGGCAAAGGTGCATATAACAAAAGTTCTTCGTTATGTTATTTAAAGTAATTTTTGTTATACGCACTTTTGCCTTATAACGAAGTATAAATGAGGTACACACGTAAACTATAGAAGGGGTCAACAATGTGATAGGAGGCGAAAGACTAAATCGAAATCAACGAAACTTCGTATTTTTGACTATGATAAT…
AGTAGTTGACGAATATGGGGTCCATCCAGATTGATTTATAAATATGCGTGTCTGTCCAGTGGACTTAATTTTTCTTTTTTCGTTACTTGATTATATAAAAAATCTGCAGGGGCTGCGTAAACCGAGCATATTATCCACTTACATAGTATGATTGTGAACACCTCACCACATATTCTTTATTTCTATGTAAAAAAAAAAAAAAACGAGAAGTAAAAGGGGCAGGGCGTCGGGGGGGGGGGCTCAAAAAAAGTTAGTACGAGTAACTCAATTAGTATTTGAGTTACGAAAAAAATCTAAGACCAACAATCATCATCACATCAGTAGTTTAACAAAATTTGCTTCTATATTATTTTACGATAACGGAAATATTTTTAATTTTCGAATAATCACCTTCTAAAT…
ACAATGGTATGGGGTATGTAACACTACTAATATCTGACTTACAGTGTATTTTGTTGTGTGTTGAAATACTCATTATGATACAGGGCAACACTGCTACTGCCAGACTTAGAGTTTATTGTGCAACACTGCTAATGGTTGAAATACTCATGATACAGGGCAACACTGCTACTGGCTGACTTGGAGTTTATTGTGATACACTGCTAATGATTGAAATACTCATTATGATACATGGCAACACTGCTAACGATTGAAATACTCACTACGATACATGGCAACACTGCTACTGGGTGTAATGGTTGGAATACTCACTACGATACATGGCAACACTGCTACTGGCTGTAATGGTTGGAATACTCACTACGATACATGGCAACACTGCTACTGACTGACTTGTAGTGT…
CCTGACTAGGAGATGACTAAAATGAAGTTCGTTCAAAATTGAATTTGAATTGTGCCTGCCTGCCTCCGTCTCCCCACAATAAGACCGTTACTCTTAGACTAGGAAACATAACATATTACGAGGGCGTATTGAAAAGTAAGGTCTCCTATTTTTTTTTTCATAGAAAATTTAATTTATTTACAACTTTGGTTACATCGTTGGAAGGGTTGAATATTTACCTATTTTTCTACATATTCGCCTTGACGATCAATAACTTTTTGCATTCTGTTTACCAGCTTTTTAATGCGGGTGCCGTACCACTCTCCCGCCGCGTCACGTAGCCAGAAAGCTACTGCGAGACTCTCAAGAAACTTCGGCGAGCCATTCAAAACAAAAGAAGTGGTAGGCTCACCAAAGGAG…
GCTGCAAAAGCAATAGGAAACGAAATATCGCTATTTTTAATTTCAGGCCTCCCTTATAACCCCCACTCCTGCCCGTCCCTAGAAATGTTAGTATGGCTTATTATAAGGAAATTGTTAGTATTAATTCACATAGTGAGTTTGGTTTAGTTCGGTTGAGTCTTTTGTGCCAAATAAAATTGTAGACTCCCGCCATAGTTTTTAGCGTATAACTCATTTATACTTCCGTATACGGCAAAAGTGTATATAACAAAAGTTACTTTAAATTACAAAATAAACAACTTTTGTTATGTGCATTTTTGCTGAAAAAGCAATAGGAAACGAAATATCGCTATTTTTAATTTCAGGCCTCCCTTATAACCCCCACTCCTGTTCGTCTTAGAGAATATTAATATAGCCTAA…
GGTTATGTCCAAACCACTGAATCTCAGTTATTATGACTTGGATTGAAAAATATTATATAAACAATCTTGTTGAAAGTGTAATAATATACAAGTGTTCAATATATTTTTTCTCTAATTTGAATATTATCTGAGTTACTTTTTCATATTTTCAGTCTAAAGTTAAGCCCAAATTCTTCATATACGATTTTCACTTAAAGCAACTGTGTCAATACAAATCTCATGTCCAGTTTAAAATTCAGGTTTTACTGACTTATAATAGGCTTCTTATTAAAGGAGAAATAGAGAATGGATTGTGGGGTTTCACCATGAGCATAGCATTATATATATATATATATATTTAGTTTACATAGCAGATGCAAGATGGACTATTATTGCTATTCATAGCTGTATTTGACATTT…
AAGTGTTTAGTGCGTGTATTAGTTCTAGTATTTTTGTAATTAGTGGGTGATTGGAGTAGATGTTTCCCATGGAAAGTAAAGAACTTAAAGAGTCTGTGCATAAAATTACTTGGTGTGATTTGTTTTCTAATTTTGAAAGTGCTAGTATAATGGCCTGTAGTTCTGCTGTATAAGTACTTTATTCGACGTGTAGTTTAACATTATTAGTTTTGTTTTTGATAGTGGCGGCTGAGCCCGTCCCGTGTTCTGTCTTAGTCTGTGAAAATGAATAGAGTGTTAGGGTTTTGTGAAATTACAGCCTTGAAAGATGTCTGATAAAATTTTGAAGAAAGAGGTTTTGATTTTAGCAGATTTCCCTTAAGGGAAATCAGCTATTGAGGCCGTACTCATGACGCGAGT…
GGGAAATCTGCTTAGTTTACGCAGCCCCTGAGTGACGGACTTTTTTTAGAGTTGTGAGTTAGTCTGGCTGGTTTGCGATACGTTTATTGGGCCATTAAGTTGTTAACAATGTATAATGGCAACAATATTTACATATTTATTAATTTGTTTGAACAAACTCGGGATCTAGGGCCATTAGCAATAATGACACTGTATCATGTAACATTCTGATAATTAAAAGAAATTCTAGACGTTTATTTGAACTTTCTACGATTCTAATCTATCATAGGACCTACGAAAAATTGAGTGAGAGAAAGCTAAGTTAATAGTTTTACTGTTTTAAATTGTATGCTGTGCATTAGTCTTTTAATATTTTAGAGATTTTTAAAATAGATGATAGATAAATCACGAAAAACACTT…
TTTAATGTTCTATAAATGTTTTATATAGATATTTTCTCTATCGTCCATATCAACCGAGATATTGGCACTTTTTTTAGATTTCAACCTTCAGTCAACCCCCACTTACAGTCATCGCACGTTAAGAATTAGCCAATATATCATGATACATCTTATTTATAAGCCGAAATACCAAATATTGTATTCAACAAATCTTTCCTAGATGAGATACATGCAAATAAGTTCCGATGACCCCTTCCCGCCCACTCTTTTGTTCTTGGATTACTAAAATTAGTAATTGAAATTATTTCCATTCATCATTAATTACTTATTTATTAATACTAATTTATTATTAAATAGTTTTCAATAAAATCAATATTTTATATTCAGATATATTTCAGTAATTGTTTTTCTTTCTTTTCA…
ATAAATATCCATTTTAATATTTGATATATGCCATGTCATTGTTTTATGGCTAAGACTAAAGTGCTTAAGTGAGCTAAATTTCTGGCAGCTCTAAGATAACAATAAATAACTCACCGTGCCATGTTACTTCAGCCGTTTCGTGGGAGTTTTCACCAAATACAACCCAAGCATGATCTTCTGACAGTGCTAGGTGGACATCATTAAATCCTAATACCTGGCAGCCGGCTACCACAGCAAAAGCAACTCCAAAACAATCGAGTTTATTTCCTGCCAAATAGACTTCATCATAATTACTTTCTTCCTTACAATGTAGGACAAATTAAGTGATGAATGGACCAACCTGTCATGTAACTATAGAGGCTTTGAAGGTGAGCTCGGTCCTTGTAATAACTTCTTGTC…
TATTGAGGTTGTACTCATGACGGAGTTTTCGACATTTTTCTTCAAATGTCCATCGATCCTACCTAGTAGATGACGAAAATGAGGTCCGTTCAAAACTGTATATATATATATATATATATATATATCTATCTATCTATCTATCTATATATATATATATATATATATATATATATATATATATATATATATATATATATATATTTGTCTGTTACCACTCTAGCAGTCGCAATTTTTGTTTGATCGTTACCAAACTCGGAATTTAATCGTTTTATGTAAAAAGGAAGATCTAGTTCGTTAATGACTGAAATCGGACCAGTGGGAGGGGGGCTTTAGAGGGGAGGATTTTCAAAAAGTCGAAATATCTCCGTTATTATGCGTCGGATCGAAAAATTGTATAGA…
GTAAATCATATTTGGTTCATATTACTCTTGTTTTTCATTTATTTCTATATCAAATAAATTTTGTCTTTCACCATCACAAAATATTTTTATTTTCCCTTTTCTCCATCCATGCACACACACACACACACACACCACACACTGTAGTAAAATAATAGTCTGTCATGCAGTGTCTGCATAAACCAAGCAGATTTTCCAAGTGGTGGTATACTGTACATCAAAACTTTATTTGTGACATCATTACACAACGAATTTGCATGGATCTCGCATAATAAAGATTTCTTGAAAGCAATATTTGGTATATAAGATTAAAATAAAGTGATACGAGTAGGAGTGCGGATTTAATAATACTAATCCAGATATCTCCATTAATATTCATCATAGAGTATGTACATATATATA…
AAAGGGACGTTGAAGGATTTGATCAGCCCATGGCTTCAGCAAACAGGATACCCTGCAATTACTATCACTAGGAAGAACAATGATATTGTCGCATCACAGGTAAGATATTCTATAACCTATGTCAACTTATAGTGCTGATTTTCATGAAAGCATACTGTTGCGTTTATTACAAAAGTAATATTAGAGTTCTTTTAGATTGCAAAATTAAACACATAAGCTTTAGAGTTTTTATCACTGCACGATTTATTTGATAATGCACTAAACACTTAGTAAACTATTCTCAACCATTACTTACAGTGTGCACTGATAACTTCACTTCATATTCCACAATATAATAACCCACGATCACTGTAGTTCACGAAATCACGGCACTGCACTGATCTTCACTCAAAGCAATGT…
TCTGTTGGCTCCCCTTCTTTTGTTTTTGGATTACTAAAAATTGAGTGATTGAGATAAAACTGATTCTGATTCATTACAAATTACACCACTAGCTTTAATAAATTGTTTTCAATAAAATTAATACGTTATATTCAGATATATTTCATTAATTGTTTGTCTTTCCGGTCTATCTATGCAGCGCTACGAGGTTGGCTTGCCTGTTTGTTTACAATTCAGCCTTGTACACTTACTGAGCGTTCAAGGTTGTGTTACCTGTATGTATATTTATCTATTGTAAACCTTTGCGTGGGAAATCTGCTTAGTTTACGCAGCTCCTGCGTGACGGTCTTTTAGCAGATTTCCCTTGAGGGAAATCAGCTATTGAGGTTGTACTCATGACGGAATTTTCGAAATTTTTCT…
TCTCTCCCTTCCCCCTCTCTTTCTTTCCCCCCTCTATCTCCCTTCCCCCTCTCTTTCTCTCCCCCTCTATCTCCCTTCCCCCTCTCTTTCTTTCCCCCCTCTATCTCCCTTCCCCCTCTATCTCTCCCTTCCCCCTCTCTTTCTCTCCCCCTCTATCTCCCTTACCCCTCTCTTTCTCTCCCCCTCTATCTCCCTTCCCCCTCTCTTTCTCTCCCCCTCTATCTCCCTTCCCCCTCTGTTACTCCCCCCCTCTATCTCCCTTCAACCATTCCTTTCTCTCTCTCTCTCTCTCTCTCCCTCTCCCTCTGTCAACCATTCCTCCCCCTCTTTCTTTCTCTCCCATCGCCCTCTCTTTCTTTCCCCCCTCTATCTCCCTTCCCCCTCTCTTTCTCTCCCTCA…
ATAAGAACACAATGGACATCCAAGTATGAAGATAGGAGTCTATCGTCAAACAAGGAATAACCAAGAGGGAGGAAAGGAGTCAATAGGCACACAATGGACGTCCAAGTGTGAGGATGGGGGTCACTAGTCAAACACGGGATAACCAAGAGGGAGATAGGAGTCAATAGGCACATAATGAACATTCAAGTGTAAGGATAGAGGTCTATAGTAAAATATAGGCCAATAATGAGGGAGGATAGGAGTATATAGGCATGTTAAGGGGAATGAAGTGTGGGGGTAGGAGTCTAAAGGCATGTTAAGGGGAACCACGTGTGTGGGTAGGAGTATATAGGCATGTTAAGGGGAACCAAGTGTGGGGGTAGGAGTCTAAAGGCATGTTAAGGGGAACCAAGTGTGGGG…
TTACGTTGAGCTCCCCATTCCAAATGAAAACACTGATGAGGAATCAGGAAATGAGGACGATGAGCAAGGAGATGTCAGACACCTTTATAATACAAAGCTTCATTGAAAAAAATGATGGCATCATCTTTGTACGGTGGAAGGATAATGGAGAAGAACATAAACTGCGATCGTCCATTGGGAGTTGCCAAATACAATAAAGGAATGGGTGGAACCGACTAAAATGGATTCCAACATAAATGTGTACCGTATTGGACTCCGAAGTAAGAAATTTTGGTGGGTTGTGTTCACCTGGATAGTGGATGCCATGATACAAAATTCATGGCTAATATATCGCCAATATACAAAAATATCACAGCTGAAATTTCGGCGAGAAATAGCCATCAATTATCTCACCAGATA…
AAGATGTACAAGGTCTGTAAATCCAACCGAAAAATATATCCCATGTATTTTCTATTTCAAAGTTAAAATCCTCTCAGTAGACTTTGGGGTTGACTGATGGCTGAGGAATTATGAATAATTCGCTTAATATTTTGCACCTTCACAAATTGCATAGAAAAAGAAATTGTAGAGCACGGTTCTATAAGAATATTGGTTCTATAACATTTTTCGATGTAACTCATTACAGTGGGGATATTTTGAATGTTCGAATCCACCCATCTCTATAACCCCCCCCCCCCCTATTCCTAGTCCAAGTTTAACCATGAACAACTACGATTTTAAAAGTTGCATGGAACTGTTAAATATCGTGTGCGGTATAAATAGACATTTTTGAGACAAGAACGTAAAATATTACCATGC…
CTTTTTTCTAGCAAACCTTTGGCTTGTGAGTTAGCATTAACTCTTCTTAATTATTATAAGCTATATTATAATTTCTAGGGGCGACTAGGAGTGGTGGTAATAAGGCATGGAATGAAAAATCGTCATAATTCGTTTATTATTTATTTTACTAGATAACGGTAAGATAGTAAAACATCTTGAGTAATGAAGTAAAAATGTTCACTGGCTCTTAACAATAATGAGTGATGTTAAATTAAACGTGAATATACCTATTGCACTTCATTACTCAAGATGTCTTACTGTCTTACCGATATCGAGTTTCGTAATTGTAGAATGAAAAGTAGCTTGATAACAGACAAATATAGGCAATATCGTATATTGATCACTTCTTCTTATGTAATTTTTATTTATTCGTAAAAA…
TTCAAAGCAATGTTGATTGTTTTTTTTTCGATATTCATGGGATTGTGAACCTTCACTGGGTTCCTGAAGGTCACACGATTAATCAACATTACTACCTTCACGTTCTTGCTGAACTCCGCGAAAGAATAAGGAAAAAACGACCTGAATTGTGGAAGGACAAGTCATGGGTTCTCCACCAAGACAATGCGCCAGCTCATTCCGCATTGTCTGTTAAGAGGTTTCTAGCCAAATTCAGCATCCCAGTGTTAGACCATCCGCCTTATTCGCCGGATCTTGCGCCGTGCGACTTCTATCTGTTTCCTAAGGTGAAATCTGCATTAAAAGGAACAATATTTGAGTCTGTTGAAGCTGTGAAAGAGAAAGCGGCACGCGTCCTGAAGGAGCTGACAGAAAAAGACT…
AATAGCGGATACCGATCTAAGAGCGCACTGTGAGTATTCAGAGAACTCAATATGAATTCCCGCCCAGGGCGAAGCCGGGTACCATTAGCTAGTATATATATATATATATATACGTCTGTTTATTTGTTTGTTTGGTTTGTTTGTTACCTTTTCACGGCATAAAACGGCAGAACCGAAATTTATATGAAACATGAGGTATACACGTATAGTTAACACTAAACCCAAAGCTTAGATCCTTTAGGCTAAAATTAAACATATTCCCTATCTGATGACAAAACAGGAGTGGAGTGGTTACTAAAGGAAGATCTCTGCAAATTAAAAATAGCGATAATTTTGTTTTCTATTGGTTTTTTCACCAAATTAGTGCACATAACAAAAGTTTGTTTATTTTTGAATATT…
CACCCCAACACCCCCACCACCCACACCCCCCCCCCCCACACCCCCCCCCCCCCACCACCACCCCCCCCCGCCCCCCCCCCCCCCCTCCACCCACCCACCCCCCCCCCCCCCACCCCCCCCCCCCCCCACCCCCCCACCCCCCCACCCCCCCCCCCCCCCACCCCCCCCCCCCCCCACCCCCCCCCCACCACACCCCCCCCCCCCCCCACCCCCCCCCCCCCCCACCCCCCCCCCCCCCCACCCCCCCCCCCCCCCACCCCCCCCCCCCCCCACCCCCCCCCCCCCCCACCCCCCCCCCCCCCCACCCCCCCCCCCCCCCACCCCCCCCCCCCCCCACCCCATTTATTTATTTCGGTTGGGTCTTTTGTCCCAAATAAAATTGTTCACTTCCGCTACAGG…
AAAAAGTCCGTCATGCAGGGGCTGCGTAAACTAAGCAGATTTCCCACGTGAAGTTTTACAATAGAGAAATCTCATGAGAGCCGAAAAGTTAAGGAAACGGCCGAACTAGCTTTTGGTGGGATAATCACTCATCCGTTAGCCGCCCAGATTTCATAAAAATGCAAATATCTCGGTTAATATTCAAGATAGAGAATAAATGTAAAAGAATATTTATAGTAAATTTAATTTGCAATAAGATTGATTCTGTACAATTTTTCGATCGGACGTATAGTAATGGAGATATTTCGAATTTTCGAAAATCCTCCCCTCTAAACCCACCCTCCCACTGGTCCGATTTTAGCCGTTAACGAACTTGACCTTTCTTTTTACATAAAACGACTAAATATCGAGTTTGGTAAC…
ATATTTGCTGAAAAACCAATAGGAAACGAAATATCGCTATTTTTAATTTTTGGCTTCCCTTATAACCCCCACTCCTGTTCGTCTCAGAGAATATTAACATAGCCTAAAGTCTAAGTTGGGTTAATAGTAATATACATACCAAGTTTCATAAAATTCGGTTCAGCCGTTTATGCGTGAAAAGGTAACAAACAAACAAACAGACACCAAAGAAACAAAATGCAGTTATGGTGTCTATGACATACGTGAAACGAAAAGTTATCATGAAATTTCGCGAAAAAAATCAATGTACAGACAGAGGTTACAATTTTATATATATATATATATATATATATATATATATATATATATATATTTATGGCTAAAATTGGACCACTGGGAGGGAGGGTAGTTTAAAGGGTA…
AAACTTCACGTGGGGAATCTGCTTAGTTTACGCAGCCCCTGGGTGACGAACATCTTTTATATCTATGTGCCAGGTTATCCGGTAAAGTGTAATTGATTTCTTGTAGTCAGTTTGTAATGTATTAATGTTATCTTGTGCTTGTATGGTGAGTGAGAGTGCATTGAATTGTACGAATCAGCAAAAACATGGATTAGGTTTAAGACTGGTGCGGTAAGGGTAAAGTTTCCGCGTTAGAGATAAGGTTGCTATAGCAATGATAAGGGTGCTGCACTAAAATGGCGGGAGAATGTAGCTGTAAAGGAATCTCTTCAAGTTTAGTGCAGCCTCTCTTTACGATGTTTATCTCTATTCCCCTTTTCCCGCCGGCGGGCATTTTATTTAGCAGTTTTTCCCCTCAAG…
TTAACAATGATAAGACAATATATCACGTTATGTCTTATTTCAATCTTAAATACGTAATCTTATTTTCAAGGGGCCTTTATTTTTTAAGATACATGGAAATATGTCGTGTGAGGTCATCAATTAAGATTTTACGATCTTGGCTAAAAATGTTCATTTCGTGAATAAAATACTCGATATTCTACTTTTTTATTCAACACTACATACTATTCATCGAATTCACACTTAGAAATAGAGAATATATAGCGAGATGACATCACTAGCCTGTCAGTCCAGAGTGTGGGAAATCTGCTATCATTACCCAGCCCCTGTGTGAAGGACTTTTAATAATAAAGATATACCTATACAGTGGTCTGACAATGTAGAACAAGGCCAGGTGCGAGTTGTAAGAGAGGTCAATGA…
TAGTGTGAGTTAAAGCGTTGACTTTTATCTCACATGGTAAACCTAGAGTGACGAGTTCGATTCTCGCCTGGGCAACAGGAATTTATTTAGTGACGGAATTCATTAAATAAATCTCTTAGTATCACCCTGGCTAGAAAAGGGTGCTAACCTGTAGATAACCCGTCCCAATTAGTTGCATAAAGTGGAGGTTAATAAATGAATAAAAAAAAATAAACTTCTAAAATTCATTATAACTTAATCTGATTAGTACTATTTGACACCATATGTATTTACTTTAATATATTTGTTTACTGTGACGTGTTAATTGATTTTGTTGGACATTTCTATATTGTAGTGTTTAATTATCAAGATAATTGTATATACTATGTCGTTGCCTTGTTGCATACTGCTGAAAGGAAT…
AATGAGAAATCTTTAACTTTATTTTAATAAGCTCCCAACAGAAACGACTTCTTGTGAGAATTTTGAACGGACCTCATTTTCGTCATCTCCTGGGTAGGATCGATGGACATTTGAAAAAATTTTCGAAAATGAGTACGGCCTCAATAGCTGATTTCCCCTAAGTGAAATCTGCCAAAACTCTAAGGTTTGTCTTATTTACTATTAAACTACTTTAGGTAGCCCACACATTCCCATAATACTCCCATGTTTAAAAGACATTAACATATACCCACAAATTTAAAAGTATTACAATTTAAAATTGATAATTCTTTTTAAAATAAATATTTGAACTCCGCGCGTGTGTGTGTGTGTGTGTGTTTGTGTGTGTGAGTGTGTTGATTGTGAATGATCAAGATATTA…
TGTCTAATTTTTGTATGCCCAGGTAACCAGTACATAGTTATTCTTTTGTTTAACGTCTGGATTTTGTGTAATATGTACGAGATGAGTGGATGTGAACTATATATGTTTTTTGTAGAATGTAATGAGCTAAGAGACTCTAGACAGCTCAAGGTCAGGAGGGGCAGCAGTCCCCCAACCAATCTTCGTCCTCCACATACACAGTCTTCCCCTCCTTCCGAAGTATACTCAGGAGTTTCTCTTCACTCCATAAAGGAGGTTTATCATCCGATATGGCAAAATAATAGTAGCAAACGAACAAACTGCACTAAAAACGCTGAACCGCACTCAGAAATTGTCAGCATAAACAAACAGTAACAAGACAAATGGAAGGGAAGACAAAGAAAACACTCAGCCCTTATT…
GATTGCAATATTATCACCTTTGACTCGAGTTCCGACTCACATGAATTTCGGATTAAGACAATATCTTTAGAGTATGAGAGCTGAAAAGAAAATGAAGGAAAATTGACATGGGAGGGTGATGGAGTATTGATTTTATCAAGAATTGTTTATTAGTTTCGGGGAACAACAGCCTTAAATAACTGCTAAAAAACAGCCCTTTGGGGTCATCATTAGTGATGTATGGCAAATAAAAATAAAGTCCGTCGCGAAGGGGCTGCGTAAATTAAGCAGATTTCCACGTGCTGGTATAACACTCTAGTGATGTCATCTCACAACATTTTCCCTATTTCTTTGTATAAAAAAATAAAAAGAGTAAAAGGGGGTTAATGAAGGCTGAAACAAGAACCCACGAATAACTCC…
GAGAGGAGAGAGAGAGAGAGAGGAGAAGAGAGAGAGAGAGAGAGAGAGAGAGAGGAGAAGAGGTGAGAGAGAGAGAAGAGAGAGAGAGAGGAGAGAGAGAGAGAGATGAGAGAGAGAGAGAGAGAGAGAGAGAGAGAGAGAGAGAGAGATGAGAGAGAGAGAGAGGAGAAGAGAGAGGAGAGAGAGGAGAGAGAGAGAGATGAGAAGGGGAAGAGAGAGAGAGAGAGAGAGAGAGAGAGAGAGAGAGAGAGAGAGAGAGAGCGCACAAACATTTTCTTTTCGTACCTTGCAGGGGATATCGGCCTACAGCCCTACAAATGTAAAACGAAATTGTTATCAGTTGCTTATCATCTGGGCAAGGGACAGATGTCCTTAGATCTGATAAGAGAGCCCCCCCCC…
CAAGTTTAAAATCTTTTAAAATTAATCTTTTTTATCCTAGCATCCCTTAAAGTTTTCTTGGCTACAAATTCATTTAACGCTCTTCTAGAGGTTTTTGTAATGGATATTTGTAGTCATTTAACATCTCTCTCTCTCTCTCTCTCTCTCTCTCTCTCTCTCTCTCTCTCTCTCTCTCTCTCTCTCTCTCTCTCTCTCTCTCTCTCTCTCTCTCTCTCTCTCTCTCTCTCTCTCTCTCTCTCTCTCTCTCTCTCTCTCTCTCTCTCTCTCTCTCTCTCTCTCTCTCTCTCTCTCTCTCTCACTCTCTCTCTCTCTCTCTATCTCTCTCTATCTCTTATTTTTTTATTTATTATAATTATTTATTAGGTTTATTTATGTACATATGTGTAATTCTTACATGTA…
ATTTCCGATACCTTCATGTTATTGAAACAAATATGTACTATCATAACAATTAAATATTAATGGTAACGCCATAATGACAGAAGACAATATGCGTTTAAACTCGATTTGATTGTTTAAAGTATTACTTAGGTTGCAAGGAGGGCTACGATCACTTCCCCTTGACTAGCTTTTTGAATATAAATGAAATTATTTTTAGGGTAACACTATTATTTAATTCCATCAGGTAGATAAATTATTACAATGATATTTTGAATCAATAATTTAAGGAGAAGAATGTTGATAACTCTAATGCGGAAACAGACGGGAAGCTAATAAAGTTAATTGAATTTACTTATTTCCTGTAAAATTACGGGAAGTAATTTCCACTGAGATCCACTATTACGAATATAACCTTACGTG…
CCGAAACATAAAATATCCAATACTGTTAAGGTCTTCGGGTATTGACCGTGTCTGCATTTTAGTAGCCAACGTTTCGCTAGACATGCTTATAGCTTCCTCAGGGCTATCTCTGAGACACATGAGTCTCAGAGCTAGTCCTGAGGAAGCTAGATGCATGTCTAGCGAAACGTAGGCACCTAAAATGCAGACACGGTCAATACCCGAAGACCTTAACAGTATTAATGACCAGGACCGTGGAAGTCTACGAGTTAATAAAATATCCTAATCCCAAAGTTTTCTACTGCATTTCCATCATTGACTCCATTCCGGTAAGCTTCTTCGGGAACTAATCCCATTGCCAAAATACCAGCCTCAAATCCATAAATCAAAACTGTGCCTATGTTTGTTGAGAAACAGGAG…
CGGATCAAAGTAGTATGAAAATTCACATCAGCTACATAAAATTTTTCCATCTTGGAAAAAGGTCGGACCAGTATAATATTATTAAGAGCAACATATGGAAATGTATTAGGAAGGGCATCCATATTCAATATATATAATATTTAGATCATCCGATTCATTTCCCAATATCATGTATATTCAATATTCAAATTTATGTTCAAAACTCAATCATCTGTGAGTATAATTTAAAAAATAAATAGATAAAGTCGGTCACGCAGGGGCTGCGTTAACTAAGCAGATTTCCCCTCTCCTGGTATGATAGATCTCTTCTCCCTATATATTTTATCACAAAGTATAAAGTCCAATGAAAACAAACTTTTGTATTTAAGCTTAAAATAAAGTTTAACCATTCTTAAAAAT…
GGACTACTAAAATTTGAGTTATTAAAATATAAATTATTCTTACAATTCAGAAGCCGTTTCAGTTGGGAATTTATTTTAATTAACTGAAAGATTTCTCATTACCGTTTGTACTTAATCACGTTGGTGTTGTGTTAGCAGTATGCAGATTTCTCTATTGTAAAACTTCACATGGGAAATCTGCTTAGTTTACGCAGCCACTGCGTGACGGACTTTTTTTATCTTGCGATGACTGAAAGTGGGATTTAACCATATTTTAAATCAGACAGTAGAATGATTCTACAGTTTGTTTTGGCTCAAGTACTATCTCCGACTCTCCTTCCCGAAAAAACGTTTTATATTTTATATTATGCACATTTCTTTTAGCATTTAACTCAATTGCATTATACATATCTTGTGCAC…
GGACAAAAGATCCAATCACAATAAATAAAACTCGGCATATGTAATAGCACTAACGCTTTCATTATAACAAGCCATACCAACATTTCTAGGACGGGCAAGAGTGGGGGTTTTGAGGGATGCCAGAAATTAAAAATAGCGATATTTCGTTTCGTATTGGTTTCTTGGCAAATATGAACATAACAAAAGTTGTTTATTTTGTTATTTAGAGTAACGTTTGTCACATAACACTAATGTCGTATACCTAAGTATAAGTGAGTTATACGTTAAAACTTTAGCGGGAGCCAACAATTTTATTGGGCACTAATGGCTGAACCGAACTTATCAAAGCTCGGTATGTCAATTAGCATTAAGTCTTCCATGATTATAAGTTATATTAAGATTTTTAGGTTCGAACAGGAG…
CTTCAATATTAACCGAAATATTTGCTTTTTTCAGTTTTCAGCCATCAGTAAACCTCCACTTCTACACGTGTTACATAAACAATACTCTGTTATATAATAAAACACATTATTCGAAGCTTAAATAGCAAATATTGTTTTCCAGGGACCTTTATTATACGAGATAAATGCAAATACGGGCTTAAATTCTTGGACAACTAAAATTTGATTGATTGAAATAAAAATTATTCTGATTCATTATAATTTACAGTACTAGGTTGAGTACATAGTTTTCGATAAAATGAATATATTATATTGTGATATGTTTCAGTTATAGTTATACTTTCCGCTGGGCAGTCTGCAGACCTGTTTGTTTACATTTGAGACACTTCCCGCTGGGAGGGGAAAGTTGCCGTTTGTATT…
GTATATATTAATGAAATACAGATTTCAAAAAAAACTTCCGAGATCGGGCGCGTGGTATCTAGGAGATTAAACTGAATGACAGGTGAAACACACGACTCCATCAAACACAGTGACACTACTGACCTTGAGGGGGGGGGGGACCTATAAACCACATAACTCGAAGCACTACACGAGCACTCTCTGCTAGGAGGTGTGACAAATATTTCTATAGAAACTGTGTATCTGAGAGATGCACGCGCCCGACGGAGGGTTAATAATTGAGTTACGAGAACATTGTATAGTACAACAATTGCAGGCCACCAATAGTACAACACGATTAATTCTATAACTTTTTTCAATCCAACTCATAATAACGGAGATATTTTGAATATTCGAATTTTCCCTCCGTCGCAACCACCC…
TTTTCGGTATTTCTACACCTTTTTCTTCCAATTAAGTAATGTAGTTATAAAAAAAAAAATTAATTAATCGAAAATTGAATTAAAAGGGATTTTCAGGATAATTAAGTAGGTAAACTAAATAAGTCCGTCACGGAGGGGCTGCGCCAAACAAGCACATTTCCTACGTGAAGTTCTATAATAGATAAATCTACATTATATTACATACTGGTAACACTCAACACTACCGTGAATATTAACTGAATATATGCAAACGGCAAAGAGAAATCTTTCAGCCAATTTTAATAACCTCCAAACAAAAAGCATCTGAATTGTGAACAAAAAGGATTGCCAACCTATCAAGTACAGATAGATAGAAATATTCTTCACCAGAAAGTAAAACCATTACTGAAATACATCAGA…
TTATATATATATATATATATATATATATATATATATATAAAACTTTGATCGGACCTCATTTTCGTCATCTCCTGGGTAACATTTGACATTGTCGCAAATCGCGTCATGAGTACGACCTCAATACCTGATTCCCCCTAAGGGACATCTTCTAAAAGAGAGATCAGATGAACTGAATAAACCTCGCTTCGACGATTACCCTATTGAAGTAAAGTAGTCATCATTAATAATATTTATTTTTATTTATTTATTAACGTCCACTTTTTGCAACTTAGGCTAATCGGGACGGGTTATCTACAGGTTACCACCCTTTTCTAGCCAGGGTGGGATTTTAGGACGTTATTTAATGAATTTCGTCACTAAATAATTTCCTTTGTCCAGGCGAGAATTGAACTCCTTCAA…
ATATATATATATATATATATATATAAAACAACAAAACAAAACAAGCTGCCCTCCTTCTAGAGGGTTCCCCTCAGGGACAGCCTCCTAATCGGGCCCAACTGGGTAATGTTAAAAGAAAAATATCACTTTTTTTTTTTTTTTTTTTAATATTTCTTTTTAAAACAAGAAATTTGTTGTTAAATTTTGATGGGCCATGTGGAAAGGAGTGCAGCTTTGCATCGTGTCTTTATTTGTATAAATGATAATTTATAATTCTCGCCGAATGCTTAATAATGGTTGTAGACAAATTCTGGAGGTCGTTCGTGGATAATCCCAGTTCTTTTAGAGTTTCGGCTGTCCTTTGGGATATTGCACCTCTTTCACCGATCAGCAAGCCTTTTACACTCCATTTTTCAACTG…
ACAAAATAGGCTTGTTTTAATTCATTTAGGTACTTTTTAAATAGATATTTATCATTAGCAATTATTATTAACGATAACTTTAAAAAAAATAATCATTCAAACTTACCTTTTTGTAAAATAGTCGAGAAAAAAAAAAAGGAATCTTGCGGCGAAGAAGCAATTCTCTCAAGGACCTATTTCACTGTGCTAGAGTCAAATACGGAATGGTTTGGGAAAGGCTGGAACAATCCCCACCCATTTAACTTTCTGTTATGACTTGCTATGCCCGCACTTGGGAACAACTCACAAAACCGACAACATGTCGTCAGCTGCAGTCAAAGTGTTAATAAGAAGCATATGTAAAGAGTACTTGAAATGAATTTATTCCCATTAAATGTTAAAATATTTTTATTTATTCAT…
CTTGGACTTCACATTGACAGGAAATTGAAATGGAACTATCACATTAATAACTTACAAACAAAACTGCTTTCAATAATAAATGGACTCTCGATGGCTGCTAGAGTGTCTTGGGGTCTTAAATCCGACGCTCTGACCACAATATACAAAGGGGCGATCGTTCCCATATTGACATATGGAATTGAAATATGGGGCCATGCCTTGGTCGTGAAAAGAAATGTCAAAAAATTAGAAAGAGTGCAAAGGCTAATTGCGATAAAAATTGCTAAAGGATATCGTACTTTATCTTATGAGGCTTCATGTGTATTAGCAGACACTATGCCAATTTACATCAAAGCTGAGCAAATGATAAGGCAACATATGTTATTGAAATTGAATGAAATCCCACAAGACTTTACATTA…
ATGTTCTGACGGTGGTGTTATATTACAAGTATGTAGATTTATCTATTGTTAAACTTCACGAGGGAAATCTGCGATAGATTTGGTGATCGATGGCTGATAGATCTGGTGATCGATGGCTGATAGATCTGGTGATCGATGGCTGATAGATCTTGTGATCGGTGGCGGATAGATCGGGTGATCGAAGGCTGATAGATCTTGTGATCGATGGCTGATAGATCTGGTGATCGATTGCTGATAGATCTGGTGATCGATCTGATAGATCTTGTGATCGATGGCTGATAGATCTGGTGATCGATGGCTGATAGATCTGGTGATTAGATTTGGTGATCCATGGCTGATAGATCTGGTGATCGATGGCTGATAGATCTTGTGATCGATGGCTGATAGATCTGGTGATCG…
TGGGTTATTACGCCCTAAATAATGTTTTAGGTTTAGAGGTTTCTTATTACTACAGTTGTTATTAGGCAGATTTCTCTATTGTAAATCTTCACGTGGGAAATCTGCTTAGTTTACGCAGCCCCTGCGAGACGGACTTTTAGTTGAGATATTTAGCATTTTAGCAGATTTCCCAAAGGGGACAGCTAGTTTTGCAGCTAGAGGACGCGTCAGATCGAAAAATTAACTGATATAAACTCGCATTAGAATTTGATTTTCTATAAGGGTCCGTCATAAAAAGTATGGCATTCCATTGAACATTCCAAAGTTATGGTCACTGAATGGATTCTTCAGAAGTCACAATTATGGCACACCAAGTCTTAGCCATTTATTAACACAATTGGTGAATTTAAGGGGGGGGGG…
GTCAACGATGCTATCACCAGGTGTTCGGGCCTCCATCCACAGCAGAGTATGCACTTAGACCAGGTTAGCCTATTTATTGTATTAAAATAATTATGTGTATACATTGACCTAAATATCGCGATGAATAAGAGCGAGAATCCAAAAATATTTCAATTATTGGCAGATGTAAATGAATTTCAATTACACTGACAAACAAGCCACAGATATCTAGCATGATATTTACTTTTTCTAAAGCAGTTTTTCATGCTGATTACATATCTGAAAACTGTTTTTCTCTATCACGTCAGGTTTTTTATTTTTAATGCTACGCCGAATTTTCCCAATAACGCCGTACGGTCTTTCTTTGAATCACTCTAGGCCCTGTTCTAATTGTGTACTTGAAATGGAAAAGGCTGAAAG…
ATGTTGTAATGTTTTTTATGTTGTCTAGTTTGTGTAAAAGCATTTGACTGTCTGTGTGTAGTAGAATGTAAGTGTTTGGTAGTAAGTCCATTTCATTTACATACTACAGAGCCTGTAAGACAGCAATAATTTCTTCCTGGTTATTAGAACAGCGGTTGCCTAACTTAATTTTTTTTACATTTCATAGTTTATTAGCTGTTCCCCTTTTTATATCAATACTTTAATGTGCACTCAGAATAAAATTATAGTGCTCTAAATTGTTCATAATGTATCAATAGATCAAGTTATTAAAAGCAAATCTGTTTCAGGACCTACTGTGCCCTAACTATATACAATTGTTTTCACATTTATTGATTATATCGAACATTATTTATTTTTGCATAGTTTTGTTAAATTATG…
TAGCCACCTTATTAAAACAAAAATGTGTTAAAATATCTACAGTCGTAGGTAAAAGCATGGTTACGTTTTCTCCAGTGTATATTAATGGGAGCAGAAAGTCAATTCTTTAAGTCTACAGTTCAATCTAAGTGTTAAATTTTATTGATAAGTTGTGTCTCTTGGAGGTGTTTCATGATTGTTGCGATATGAGGGCTGTTGTCGTGTAGTAGTTCTGATAGGTTGGCAGGTAAGTTCTTGTCGGTTACTAGTCTGCAGTCTGTAAGTAAGTGTTTGATAGTTAGTTGTGTATTACATAGTGTACATAAATGTGGTTCAGTCCAATTCATGAGATGTTGGAGTGTTAACCATGCATGGCCAAACCTCAAATGAACAAAAATACTTCTTCTCTTCTAGTGTTAT…
GTAATTCAGTCAAAGTGTATGGTAGGTCTATGCGAGTCCTTAGATAGCAGTCAGTAAGTATATGTTTTATAGTAAGTCTACAGTTACAGTGTTGGCAGTAGGGGTCCTCTTCTCAAGTATGTGTGAGTCAGTCGTAAATGGCCAATTCTTAACCTCGTTAAAACTACTTCTTCTCTTCTAATTAGCCTTTTTGATGAAGATTCTCGGAGTTTGTTGTCAGTTGTGGCAGCCCAAGATTTCTGCCATGAATTGAGCATCATATGTTCTTCTTGGGCTTGAATATCTCGGTGTGTACAATATGTGTTGCCGTGAATTCTTTTTGGGTAGCTGATTTGGCGCATAAAAACTATAACTAAAATGCACCTCCTCACATAACTAGCCGATAATTTCAAGATCACC…
TTACATTTATCGATTGACGTATTGGACATACATACCTGACACATTCTTACATAATGAACAGAAAAGACAAGCCTACTTGTACTCATTGCAACACTGGACTAACTATAAAACACCTACTAACAGAATGCAGATTACTAACTTACTTAATCATTCCACACGACTTGAAGGAACTACTGACTGAGGGTAGCCCACATATTGCCACGATTCTGACATATTTAAAAACAATTGGGCAGTTTGAGAATATTTAATTCCATATTTTAAAATTTTTTAATGTGTGTGAGTGCATGTGTGTGTGTGTGTGTGTGTGTGTGTGTGTGTGTGTGTGTGATGTGTTTAAATTTTTATTGAAATTTATTATTACTGTTTTTATGAATAATTTTGTTTCCAAGTCACCAAGTT…
TGCACTTGTTTATAACTGCACTACTTCACAATCATCACTAGTTGTTTTATAACTATGCTTATAACCTTTCACAACCATGCTTATAACCTACCAACAACATACCATAACCTTCACAACATCCTAATTTTGTTCATATTCTGGTTAGATCTGATCATGTATTACACGATTACAGAAAAAAATTTAATATTACACTCGTGACGAAAGTAGAATTTACAACTCTCGTGAAATTACCACACTCGCTTCGCTCGTGTGGGTAAACGTTTCACTCGAGTTGTAAAATGATCTACTTTCGTCACTTGTATAATAAATAACTATTTTTCACTATATTTAAAAATCTTAGGGTATTATTATTTTAATGCTGTGAGGTTACCTGCCCCTTCTTTATAGCTAACGACTCAC…
AAGATGACGCCCCTTCCTACGACAGGTACTCCAGCCTGCCCACGCTAGACCGCCTACGCCAGCGTAGAATTTGAATTCGTATGCCATTGAGCACTCAACCTGTCGCCTTGGTTCTCCTCAAATGAAAACTAGTTCCCAGTTTGTCGACTCGGAGAGAACCCCAACTGAGGAAATGAAAGTTAGTACAGATGCAGGTCAACACCGATGAGTCCTACATCCAAAAGCAGGGGCTGCGTAAACTAAGCAGATTTCTCACGTGCTGGGATAATATAGTTGTGAGGTACTGAAGACTGAAAAGATGAAAATACTTATAACTCGATTAAAACTTGAGTTAAGGAAAAATGCATAGAACAACAATTGTAGATCATCTATAGTTTGACAAGATTGATTCTATACCAT…
AATCTTATTACAAATTAAATTTACTATAAATATTGTTATATACATTTATTCTCTATCTTGAATATTAACCAAGATATTTGCATTTTTCAGTTTTCACCAAACCGCCACTTCTACTCATGTTACGTAAACAATACTCTGATACATAATAAATCACATTATTGGAAGTTTAAATACCAAAAATTGTATTCAAGAGACCTTTATTATACGAGATACATGCAAATATGTACTGGTGACCCCCCCCCCATGTTTATGTTTTGGACTACTAAAATTTTATTGATTGAGATAACAATTATTCTGACTCATTATTAATTACAGTACTACATATAGTAAATAGTTCTCAATAAAATTAATGTGTTATATTCTGATATATTTCAGTAATTGTTTTTCTTTCCGGTGTGA…
TTATCAGATCGCTAACAACTTACAATACTCTGACCGTATATCCACTTAGAGGACGACACAACATGTCTAACGTCCCCAGTCTAACAATTAAAATATTAAAAAATGAAGCTCATAATCACTTCCTAGAAAATAATAGCTTATATAAAGCGTTGAAGTAGTTGATATAATAGTGAAACCTTCTAAAGTTAATTGAAGAATGTTATTGCGGCATAAGTCGTTAAAGGTTAACCCTGCTCGGGACGGCTTCGGCGAAATAAACCACACTATAACTCGACTTAAATGGCTTCTATTAATATTTATAGCTATTATAATTATGCCAGGTATTTCACCGTGGAACTAATAATTCAGAAAATATATGCATGAAAGGAAGTGATTATTACATTCACCTTCTCTATCATC…
AACATACAATGAACCACTAACCATAAAACACATACTGACTAACTGCAGGAACATTGACGAACTTCTTACAGACAGGAGCCCACATATCGACAATATAGTAAACCACCTTAAAAATTTGAATTTGATTTACAAAACTTAACTTCTCTTCTTTTTACAGATTTCCCTTAATGGAAATCAGCTATTGAGGTTATACCCATGACGAAATTTTCGAAATTTTTCTTCAAATGACCATAGATCCTACGTAGTAGATGACTAAAATGAGGTCCGTTCAAAATTATATATATATATATATGTTTGTTCAAACGACTTTTGTCACAACGAACTTTCGTCAAATGAACTTGGCTCACGCCGTTTCCGTCAAGAGTGTTTGGAAATACACTATACTACACGAGTGTTTGG…
ACGGCAACTAAATTTCTATACCCATTTCATTCACATTTTAGCAGATTTCCCTTAAAGGAAATCAGCTATTGAGGTCGTACTCATGACGCGAGTTTCGAAAAATTTCTTCAAATGTCCATCGATCCTACCCAGGAGATGACGAAAATGAGGTCCGTTCAAAATTATATATATATATATATATATATATATATATATATATATATATATATATATTTGTCTGTTAACGCTCTAGCGGTCGTAATTTTTGTTTGATCATTACCAAACTCGGAATTTAATCGTTTTATGTAAAAAGGAAGATCAAGTTCGTTAATGGCTGAAATCGGACCAGCGGGAGGGGGGGGTTTAGAGGGGGGGATTTTTGAAAATTCAAAATATCTCCGTTATTATGCGTCGGATCGA…
GGAGGGAGAGAGAGAGAGAGAGAGAGAGAGAGAGAGAGAGAGAGAGAGAGAGGGAGAGAGAGAGAGAGAGGGAGAGAGAGAGAGAGAGAGAGAGAGAGAGAGAGAGAGAGAGAGAGAGAGAGAGAGAGAGAGAGAGAGAGAGAGGGAGAGAGAGAGAGAGAGAGAGAGGGAGAGAGAGAGAGAGAGAGAGAGAGAGAGAGGGTGAGAGAGAGAGAGAGAGAGAGAGAGAGAGAGAGGGAGAGAGAGAGAGAGGGTGAGAGAGAGAGAGGGTGAGAGAGAGAGAGAGAGTGAGAGAGGGAAAGAGAGAGAGAGAGAGAGAGTGTGTGTGTGAGAGAGAGAGAGAGAGAGAGAGAGAGAGAGAGAGAGAGAGAGAGAGAGAGAGAGAGAGAGCCTTCCTTG…
ATCGATGGACATTTATAGACTTTCAAAAAACTCATAAATAAAAATAAGTAAAATCTCAATAGGTGATTTCTCCTAAGGGAAATCTGCTAATGTGTAATCGATGAGTAGAAAGAGAGGCTGAAGTATTTATGGCAGAGTGAAAACCATTCTAGATCTACACAGATCCCGGACTCATCGCAACTATACTCAGCTTCCCCTGCGCTTGCGCAACGATGACCGACGCTTTCCAGGGAATTATAAATAGATTACCGCCGGTCATTAATTATAAATATGTGGGCTGGGAGCGAACGCTGGGGGAAAACCTCGTGCATTATCTCCGAGAAACGAAGGAAAACCGTGTCCGGGAATGGGAGACTTGAACGGGTGGGCAGAGCGGGAGAGTTGCATCATCAACATCAT…
TTAGTTTTACGAAAACGATTAATTATCGAGTTTAGTACATAACAAACAAAAATTGCGCTATATTGGTAACAGGCAAGTATCTATGTATGTACGAGTAGGTATACGTTAAGTTTAGAAATTAAAAATTTTTGTCATTTACTAGGTAGAATTGTTGGATATTTTCGAAAATCGCGTCATGAGTACAACCTCCATAGCTGATTTCTCTTTATGGAAAGGAATCCAGATGCCTATCTTTGTGGTGTAGAGGAAGACTGGCGCCGATTTGTGTATTTGACGTTAGTGACAGTTGGAAAGTGTGCAGGCCGAACGGAAGTACTGCGTGTAAACAAAATTACCCTTTTCTTTAAAGCATGCAGGGGCAATTGGCTTCAAAGAGAGAGAGAACGGTTTAAATAAAAA…
TCCCTTATAACCTGTGGGTCCCTAGAAATATTGGTACAGCTTATTATCATAGAGGAGTCAGTCTTTTGTCCCAAATAAAATTGTTGACTCCCGGTATAGTATTTAGCGTATAACTCATTTATACTTCGATATAGGACGAAAATGTATATAACAAAAGTTACTCTAAATAACAAATTAAACAACTTTTGTTATGTACATATTTGCCGAAAAACTAATAGGAAACGAAATATCGCTATTTTTAATTTCATAAATTTCGATAAAAAAATCACAGACAGAGGTTACAATTTTATGTGTATATATATATATATATATATATATATATATATATATATATATATATATATATATATATATTCTTCTCAGTCACTTTTATACTCACTAATGAGTTCATATAATAAA…
CTCTAAAAAAAACACCCATTATATATATAAATATAATATATATATATATATATATATATATATATATATATATATATATATATATATATATATATATATATACTAGCACAGATACCCGGCTTCGCTCGGGAATTCATTTGAGGCTGAATGGTGATGGTATATTTTTGGCAAGGCTTTATTTTGCACAATATTTTGACATATACCCGTCCCAGTGTTTACAGGTAACACCCGTCGTTTCTGGGGATTTGTTAATAATCAAATTAATTTTTTATGTAAGACTTCACTGTCCTGCATATTGTCATAGTTACCGTTTCGTGTGCATTATGCATAGATTTGAATTATTAAGGAGAAAATATTGACATACATTTGAATTAATTTTTTCAGGTGAGGTACCTGGTA…
ACAAATCAGAATATTTTTTTCTCAATCACTCAAATTTTAGTAGTCCAAGAACTTAATATGGGATTGGGGGGGGGGCAAGAGAACATAATTGCACGTATCTCGTATAATAAAGGCTTCTTAAAAACAATATTTGTTATTTAAGCTTCACATAAAGTGGTTTATTATGTAACAGAATATTGTTTATGTGGCAGGAGTAGAAGTGGGGGTTTGCTGAAAACTGAAAAAAAGCAAATATCTCTGTTAATATTCAAGATAGAGCATAAATGTGTATAACAATATTTATAACACATTTAATATGCAATAAGATTGGCTCTTTACTATTTTTAGATTCGACGTATTGTAACGGAGATATTTTGAATTTTAAAAAGTCCCTCTCTCTAACCCCCCCCCTCCCCCTGG…
TGACTATAAAATATATGTAGATTACTTAAGTTACACACTACCTTTTTATACATAACAAATTCTAAACTAACTTTTTATAACTGACGATATAATGAGTGTAGGCTATATATAAGTAACATACGGTCTGTTTATACAAAACATGTTCAAAACTGAGTATATCTAACTGACTATAAAATATATGTAGATTATATAAGTTACACACTACCTTTTTATGCATAACAGGCTTAAAACTAACTTTTTATAACTGACCTTATAACGAGTGTAGGTTATATCAGTAACATACGATTTGTTTATACAAAACATGTTCAAAACTGAGTATATCTAACTGACTATATAATATATGTAGATTATATAAGTGACATACGATCTTTTTGTACATAACTTTTAAAACTTACTTTA…
AACCTTTATATCAATAGTGGCACTGGTGCCATAACCTTTATATCAATTTTGGTACTGGTTACAATAACCTTAATATCAATAGCGATACTGGTACATTAACCGTCTATAATCAATAGTGGTGTGCTGGTACAATAACAATTTATATCAATAGTGGCACTGGTTAACAATAACCTTTACATCAATAGTGGCCCTGGTACAATAACCTTTATATAAATAGTGGGTCTGGTTACAATAACCTTTATATGAATAGTGGTTTTGGTGCAATAACGTTTATATCAATAGTAGCACTGATTACAGCAACCTTTATATCAATAGTGATTCTGGTTACAATAACCCTTTGTATCAATAGTGGTACTTGTGCAATAACATTTATATCAATAGTGGTTCTGGTTACAATAA…
TGTGACATCTCAACACTCTTTCTCTTTTATATGTAAAATAACGGAGATATTTTTAATTATCAAATCCGATTCCAGCCCTTAACTATTATGAAGTGTTAAATGAAACAGTTAAATATCCAGTATGATGTAGAACGAATAAACACTTTCGAGTTAAGAGCGTTAAATTCAATCGCACAACTTATTTGGTAATACCTCATCAAGTAATTATCGTTAAAAAAAATTGGTATTTAAGCTTCAAATAAAATGTTACATTATGAAATGAGTATGGTTTATGAGACATGAGTAGGAGTGGGGGTTTAATGAATGCTGAATACCAAAAAAATCAAATATCTTGGTTAATATTACAACAATGATTTATATGATTATAAGATTTGTTTTATACAATTTTTCGATTGGACT…
TCAGTATATAAATAGTTTCAATGCGAAACTGAATACCAAGCTCGTCAATGGCTGAAATCGGGAGGAAAAGAAAAAAAAAGTGGCATGGGGCGAGAGGGGGGAGGGGGGAAGGGTTTATGATGTGTGGAGCATAATTTTAAAAAAAATCTCCACTTACTATCTCCCTTGTTTTATTTTGGATTTGTAACAAATTATACCTAAAAAAGTCTTATTCCATATTTAATTTCCAATAAAAGTTGTTATACACATTTCGTCTCTATCGTGAATGTTAACCGAGAAATTTGCATCTTTTTGCATTTTTTTTTTGGTTTCATGGAAAACTGATTCATCAGAATGGGTGGGAATATTCTATCCCGCCTAAAAAATATTTTTTTTTTTTAAATACATGCAATATCTTAA…
ACGGCAAAATATATATTCTCCAATATATTCGTTTAATCGAGAAAATTTAAAGAAAATAAGCTTAGAATAATGATTGCAGTCCTCACACGTTATCTACATTTAAGAATTTAAAAATATTGACTTCCTACTTCCTGTTGCGTAAGTGTACCAAGAGTAGCCTCGGCAGAATTTTTAATTTCTTAGGAAATTACTTCAATTCAATTTTCAAGGAAAACAGTTTTTATTCCATTAAGCGGGGCAAAAAAAGTTTGCTATTTCTTTTGAGACACACACACAGACACTCACACACTTATGAATATACCTAATTGTCTTCGTCTCCTAGGTAGGATCGATGGACATTTGAAGAGATTTTTCGTTAATCGTGGCACGAGTACAACCTCAATAGCTGATTAATTACCC…
GGAAATTCAAAATATCTCCGTTACTGTACTCAAAAAAAATCAAAAGTTTGTACAGAACAAATCTTATTGATAATTAAATGTTCTATAAATATTGTTATATACATTTATTCTCCATATTGAATATTAACCGAGATATTTGCATTTTTCAGTTTTGAGCAATCAGCAAACCCCCCCCTTCTACTAACGTTATATAAACAATAAATTGTTATATCATGAATCACTTCATTACAAGGTTAAATCGAAAATATTGTTTTCATTGAAATTTTACTTTGTGAGATATATGCAAATACGTTCTGTTAAACCCCTATCCTCCTTTTGTTCTTTTGTAACTAAAATTTGAGTGATTGAGATAAAACTGATTCTGATTCATTACAAATTACAACACTGACTTTATTAAAT…
ACATTGCTTGGAATAGGACAGCTTAAAGTTTGGTGTGATGACATATTGATTCCTAATTTATGGCAAATTCGAGAAATATATCCTAAATTCAGAAGTTGTTTGGACACACTAAACTTTTAGGTTTAGTGCAATTATTGATAACTTCCTCATTTATGCCAAAAACTAAAAAGGTTCCCTTGTATTTAAACTTACATACAAGAAAACCCTGTATGTTTTCTGCGATCCCAAATTAAAGGTAAAGACGAAAAAGTTCAGTTGCTCCTAAAGAAAAAAAATGTTAGCCCACCAGTTAGGCTAATTATAATATTTGTATCTAATTTATTTGTGAAATATAAATTTTCTTAAGTAGCGTCTTACTTAAAGGTTAGTTATTGCCGAAATTTTCATATTTGAGGCCAA…
AAATCCATATTGTTATTTGTGTGTCATTCACGAAAAAAATGCTTATACGTTTTCTGCTGTCATACTGATCCAATATCATGAACTAAGTTTTTGTTATTGTTCTCTTATTTACAGCAGAAACTAACTTTTTTCTTTCATTATAAGAAGGGTTTGGGTGGATACCTAGATCTGTATTCCTCAGTATTTATGGGATTTTAACTCAGTAGTTTGTCTTAAATATAGATATTAACTGTTGCCTTTTCTTGCAGGTACGTGTGAAGCAATTCAACACTATAATTTGCCATGGACAATCATCTCTGGTAAGGCTATTCTTATTAAATAAATCCAGACCAACAAATGTTCCTACATTAGCTCATGGCTTTATTCCAAGCAAAAATTATATATATATATATATATATA…
TTTATGCAAAAAGAGGAAGATTGGCTGAACGGCTGAAATCGGAATACAGGGAGGGGGGGTTTAGAGGAGGAGAATTTTGAAAATTCAAAATATCTCCGTTACTATAAGTCGGATCGAAAACGTGTATGGAAACAATCCTATTGCAAATTAAATGTTCTATAATTGTTGTCATATATATTTATTCTATATCTTGAATATTAACTGAGATATATGAATTCTTCAGTTTTCAGCCTTCAGTAAACCCCCACTTCTACTAGTGTTACATAAATTTTGCTCTGTTATATAATAAAACATATTAAATGAAGCCTAAATTTTAAATATTATTTTCATTGAACTTTTACTTTGTGAGATATATGCAAATACGTTCTGTTGACCACCCCCCCTCCCTTTCTTTTGTTT…
TGCATTTCCTCGGGAAGGCGGCGGCATTGTTCAAACAGTTAGATCAGAGGAAGTAGGGTCGTAGGCGGTGTAATTCGGCTCTGTTAATGCTCCTCTGAATTATCCACAAATTATATAGACAAATACAAACCGTTGGGTCTTAGGAGAGATGTCAAGAAAGGGGACCAGTTAACGAAAACTATGAAAAAGAGGGAATGCCATTTTCAATTTTAGGAAACTTTCCTTAAGGGAAACCCAGCTGTTGATGTTATGCTCATTACTGGATTGGTGAAATATCATCTCAAATGTTCATCGAAGATCGAGATGATGAAAATTAGGTCCCTGAAAAATTATGTGTATGTACTTGTGTCATACAAATATAGCTGTCGTAATCTTTGTAGCATCATTCCAAAACTCGAC…
TCATGGAAGAATTAATACTAATTTATGTATAGAGTTTTGTCAAGTTCGGTTCAATCGTTAGTGCCCAATAAAATTGTTGGCTCCCACTTTATTTTTTTAGTGTATATCTCGATTATACTTTGCTATACGACAAAAGTGAATAAAATAGAAAAAAAGTTACTTTAAATAACAAAATAAACAACTTTTATATTGTGCATATTTGCCGAAAAACCAATTGGAAGCGAAATATCACTATTTTTAATTTTAGGCCTCCATTACAACCCCCACTCCTGCTCCATCTGCCGGGCTGATTTGTGAATCTAAACCATCCAGGGCGTCACCCAAACGCATACAGAAAAATTCATTCAAATCGGGCCACATGATTAGGAGGAATTCAGAGACATACACACGTACAGTGAA…
GGAGAAACAGATTATTGGATGCAAAATGTGATATCTTTGCCATTCAAAAATGCAGTAAATCTGCTTAGTTTACGCAGCCTCCTCGTGGTGTATTTATTGTTTTGAATAAATGGTGAATACATTTTGTCTTAATCCTTACACTTTAATATTAGAGTTCAATTGAGAAGACCTTGTGTTCCCTGCATGATTACATTTTATACTTCGTCAAATTAAAATTGATCAAACTAACTGATTTTCTTATTATTTTCAGGTAAGCAGTCATCAAATTGCAACAGGTCAGGAGCCAGTCAAACTGATTGTAGGTAACCCAGAGTACAAACATTATATTTTTAGGTAGTCCACAGATAAAACTGAAATTATGTAAGATAAACCAGTTTGCAATGGAGAGAAATTTCAGAC…
CAATGGAATAGTAGCAATTGCACAGTATCCCATTATTATCAGAAGAAAGTAGAATTATGAGGTTATCTTTAATGCGACCATTAACCAACTTAGCAAGATAAAGCAATACGAGTAGGGATGTAGGTAGAACATTCCAGGGATTTATGAGACAGTGTTTCATGTCTCGGTAAGTAACATATAGCGCAGATAAGCCCCATGTAGATCTTATAGCAAAAACCTTTAAGATGCCGGCATTATACATGCAATCTAGTTAGTCACATAGTGGCAATATTAGTATTATTTTTACTGCCTCGAGCAAAGTAAATGAAGTATTGTGATAGCGAATATTTTCAGCTTTCATCAGAATTTCCCGTTTTAACCTTGCTGAACACGCATTGACATGTTTCGGGAGACGCCTGT…
GATAACACAAAACCTTTGTTTAATTAGTTGAGTAAAGCGACAGCTATTGTTCTGCAGGATGAGTTAGGAGGGGATAATTACCCAGTTGGTTAATTGGAAAGGAAATCCTAATCAAGCTTGGTGAGAGAACACAAAATCTTTGTTTAATTAGATGAGTAAAGCGACAGCTATTGTTCTGCAGGGTGAGTTAGGAGGGGATAATTACCCAGTTGGTTAATTAGAAAGGAAATCCTAATCAAGCTTGGTGAGAGAACACAAAACCTTTGTTCAATTAGATGAGTAAAGCGACAGCTGTTGTTATGCTGGGTGAGTTAGGAGGGGATAATTACCCAGTTGGTTAATTGGAAAGGAAATCCTAATCAAGCTTGGTGAGAGAACACAAAACCTTTGTTTAATTTG…
CTAAGTGAACCTTCCCACTCATCTAATACTATTTTTGAAATAAAAACGACACGTAATATTTACGTATCAGTACTATTAACCGCAACTTTTTGGCACGTAAAATTTACGTATCGCTACTAATAACCGGTTTTTATGCCATAACTTAGTTAATATTATTTTCAATTTATTTTTATATTCTAATTAACTTTCTCTTAATGATTTTAACTTTTATTTTTGAATATAAAAAAGACAAAGATGTATAGAAAGATTATAAATAATAATAATAATCTGTTTATAGTTTTGGAAAAGTGGAGTCAAAATATTCAACGGATGAAGAAATCAGAAATTTGTTGAAATAACTCTCCGATGAGTCAGATGGGGAAAATGACAATTATGAAATAGATGGATATGGATACGACA…
AACAGCATTTCGTTTATTTAATTTTTATAATATATTGTTTAAACAAATTCATACCGAATTAGCACAACGTGTGGTAGCGGAATTTGTGGGAATCAAACTCTTTAAATCTGGTATGATTCATCTTACTTCCTCGGATTTGTCGACGTTACTGAAATAAATATGTTACTTTCATAACTATTAAACGTTACTTGGTAATGCCATTATAATAATATACATTGTTCGTTTAAACTTAATATAATCAATTGTTTAAAGTATTATTCATAGGACTAAGATCAGATCCCCTCACCTCGCTTTTTGAGTATAAATTAAATAATTTTTAGGGCACAATCGCTATTTATTTTTACCAGGTATATAACATATTAAAACATTTGAAGTGTTTAATGTTCTGAATAAATAAAT…
GCAACGGCTAATCCGGTTTAATTTACAATTCAGGTAACGATCATCAGTTTACTGTCGAGTATTGTACCAACGTCAGCTCCCTTATCTAATCAGCAACGTTATCAATACTGAACTTCACTAAACCAATAGTTATATATCTTACTTCGTGTCTGCCATTGAATATAATCATAAAAGTCCGTCACGCAGGGGCTGCTTAAACTAAGCAGATTTCCCACGTGAAGTTATACTCTCATCCGTTATCCGCCCCAATTTCATGAAAATGCAAATATCTCGGTTAATATTCAAGATAGAGAATAAATGTATATAACAATATTTATAGTAAATTTAATTTGCAATAAGATTGACTCTAAACAAATTTTCGATCCGACGTATAGTAACGGAAATATTTCGAATTTTAGA…
AGTAAACTAGTCGAGTAAAACACTTATGACGTTGTGTGGAATGCAGACGGTGTAGTTATTACGACGAGTTAGCATTGCTTATTCAGATTCGTTTGTAATTGGTTAAATGCTCCATATAGCTTCTGGTAACAGAATTGAGTGGCATGTTCGGAATGTTGTCGATTTTCCATTGCTACAAATAGTCACACCTTTAAACCAATCCAAATACTAACCATGTGATTTGTCAAGTCTACACAACTACGTGTGCTATTTTTTTTTTTTTTTAGCACCAGAGACTTAAAGGGTTTTCTGATAGGGTAATAAACTTGACTTTTAGTTTTAAATATAGCGCCTAATATATCCAGCTTCATAGTGATAAGACAAAAATTACTACTGCAGTAACATGCATATATAAATAAA…
ATACCTCCGTTACATTAAATCGGGCCGAAAAATTCCATAGAACCACAATCATTGAAAATTAAACGTGCTATATTTTTACTTGTTTATTTGGGTTTAAATACAAATAAAAAAAGTACTAATAGAAATTATAACCATTCCTCTCATCTAAAATCTTTAAAAAGTCCGTCACGTAGGGGCTGCGTAAACAAAGCAGATTTCCCACCTGAAGTTTTACAATATAAAAAAAATAAAGAATGACAAGACAATCCTCCTAGAGAAACAAATTACTTAAAACTAAAACTACATACAGAAATAAATATATATAAACAAGAAATACTTACAATATAAAAAAAATTCCTGTTAGTAACAAATTGAGTCGATTCGAATAATTGCATAGAACCAATGTTACTAAAATTTAAT…
CCCCCCTCTCTCTCTCTCTCCCTCTCTCTACATATTTGTTAACTTCCACTGAAACCATGCTCCATTCCAAATATGGACGAAGAATTTATCATTCTATTTGTATAGAGTAGATCCGCCAGCACACAATGTATGGACAAACTTTATTTTGTAACTTCAACAATTATGTGCAAAATTTTAACTGTATAGCGAATAATTACTTAAATATACAAGTTTATGACTTCGTTCTTCTAATCAAACATTCCATGTGGGCGACAAAAAACATTATTCAAAACAAAATGCATTCCTTAATTTCTTCCGATAAACCCAATACTAACGAAGATATTGATGAATATGTATATGATAGTAGAAGTAAGCCTCCTCCCCCCCCCCACTCACAAAAAGCCACTTATTGGTGGAGAC…
CACTTACTCATACATACACTTACTGCATTTATATATATATATATATATATATATATATATATATATATATATATATATATACATAAATAAATAGATGAAAGCCACCTTGGACAATCAAATTAAATTAGCATGATTCTGCGGAAATATCGAATCCTCCCTCTCTAAATCCCCCCCTCATTATTCCTGGTTCGATTTCATTAATGGATATGATCATTAGTGTGAATCGAACTGTTAATTATCGAGTATCTTATACATAAGATAAACATTTTCGAGACTGCAAAATATTAATTGATGACGTAATCACACTACGAATTTCCATGTATCTCACATCGTAGAAGTTAAATGAAAACAATATTCGGTATTTAAGCTTCGGATAAAATAGATTATGATATAACAGCT…
TGAACATCGCATGGAAGCATAGGCGAATCCTATAAATTACGTGAACAATGCAGACACACACACACACACACATAAATTAATATACTCTATAAACTAGATTCGTCAAATAATATTTTTACGGACAATAACGAATCTCTTAATGCTTGCGTTTTGCCGTCTCTCAATTTTCCAGAATCAATTTATTATTATTATGGGGGAGGTTTATACTAAGTGAAAACTGGAGTAAAATCCATATCGGGGGAAAATCCAACCGATATGGAGTTTGTGAGTTTGACATATTATGGGGAATTTAATTCTAGCAGTATCAAGAAGTACCCCTTGCTGTGCTTCTTTTATAATTGCTGTTGGCAGATTCAAGTTCTTGGTGCCTGCTATCGTTGTTTTTGGCACTAGTCCATT…
TGTGGGTTCCCCCCAGTTTTAGACGTCCACTCTATGCTACTCTATGTTAACCGTATGAAATCAAAACCAACGCCTTAACTCACGTGGCCAACCTATGCCAAAATATATATAAAAAATACTTCCACGGTGCTCATTATTAACTAAAGGAAAAATGGAGCTCAAAATCAACACATATACGGGGACACAAAATTAAGAAAGTACTATGAATAAATATTCCGAGGACACTTTTTTTTGCAACAATACTGTCCCCTCCCTTCTCATGTCAGTCGCTGTCCTATTGGGCTAACTGTATTCAAAACCTCTGGTGAGAATCCACAAATCATGTCAACAATGCTGAACAAATGTTTGAAGGCATGGACCCTTGCAACCTGCATCAAAGAGATTCATGCCTTTCTGTGT…
ATAAATATGATATAATATAACGAAGTGTGTTGTAACACGATGATGGTGCTGTGAGTTGGTGATGAATGGAGATGAGATGAAGTAGTAGGGAGGCCTAGATGGATTGCTGATGATGGTGGTGAAGAAGATGATGGTGCTGTGAGCTGGTGATGAATGGAGATGAGTTGAAGTAGTAGGGAGGCCTAGATGGATTGCTGATGATGGTGGTGAAGAAGATGATGGTGCTGTGAGCTGTGATGAATTGGAGATGGATGAAGTAGTAGGGAGGCCTAGATGGATTGCTGTGATGGTGGTGAAGAAGATGATGGTGCATGTGAGCTGAGTGATGATTGGAGATGGGATAAGTTAGTAGGAGGCCTAATGGATTGCTGATGATGTGGTGTAAGAAGATGATGGTGC…
CACATTCCGTATGACTTGAATGTAACATAAGATGCTTCTTTATGTAGGCATGTCGGAAAAGGGTTTTCATAAAGGAATTTATTATAATGATTACTATTTCAGAATCTATTTCCAATGAATACGAACAATTCCGGAAAAGGGGGGTTTCCCAAGCAAAGTTATCCCGAAGGAAGAATGAATATAAATATATATATTTGGAAGGGGTGAGGGTGCTGGCAGAGTGCCACCACTCCCGATAAACTCAGCAACATTTTCTCCCGAATAGCCTAAAGTGTTTGTTGCTTTAGGGGCTGGCCCGGAGCCTACCCCCACAAATTGCTGGATCATATTCCCTTTCAGGCATTTCCCTTTAGTGATAATCAAATTTTGAGGTTCAACTCATGACGCGATTAAAAAAAT…
ACGATATAGATAAGATATGTCTATCTAGATATATACATATGATGTAGATAGGACATATCTATCTAGATAGAGAGACATGATATAGATAAGATATGTCTATCTAGATATATACATATGATGTAGATAGGACATATCTATTTATCTAGATAGATAAGACATAGATTGAATTGTACATCAAGTTGTTCTTAACCTTTAATGAGATTCAAAGAGAGTGAGCCATATTTTACCAAAGTTTAGAAAGAAACTCGGAATAGTGGTTCCTCACTACGTTTTAACCGATTTCCCTTAGCAACCAGATTTGTTAATCCAGCCACTTGGGAAATCTTCTTAGTTTACGCAGCCACTTCGTGACGATGTTACCGTCATCGGCTATCCAGTATCGACGGATATTTGTCAATA…
TGGTGTCTATGACATGTGAAACGAAAAGTTATCGTGAAATTTCGCGAAAAAAATCAATGTACAGTCAGAGGTTACAATTTTATATATATAGATATATTTAAAAAAACATTTTTTCGCGTAAACTTTATTGATACTGCCCTACATGTTTCGTGGCCTATATATTTTGAAAATCCAAGAAACACATCTTCAATTTTGAAAAAAGTTCCAATAATTGATGAAGAAAGAGATAAAACTTAACGGACACGAAAAGAGAATATCAACATAATAAAAATAATAGAAAGAAACCCTGTAAAAAAAAAAATTAATTCCTCAATCATATTTTCCATAACATTTTATATTAAAATAAAATAATCTATATTAAATATTAACGCGAACTATTCGAGTTCAATGTTGACGTGT…
ATAATATAAAAATAAAGTACAACAAAGGTGTACATGAAGGAGTAAATATATTATTCTAATTATGCCAATCACCATCACTTTGGGGCACAAAACAAATATATAAAATAAAAACATATTATCAGAGATATTTTTAATTTTGGAATCTCCCACTTAAACACCCACCATTCTTAGTCCCATTTCATCCAATAACAAATATGGACTATTAGTCTTCTTATTGTGGACTATTATATGTTCTTCATAGTTTCATGGCAAGGGTCAATAAAAAAAAAAAACATTTTTTCCGCACAAACCTGATTCATATGTGTTCTACATATTTCCTGGCTTATAAACCACCTCTTCAGGAGTAACCCCTTTTCAAAAATGATAACAATAATTTAAAAATGACTATTAGGGTATGGA…
CGTTATTATGCGTTGGATTGAGAAATTGTATTAAACCAATTTTATTGCAAATGTAATGTTCTTTAAATTTTGGTTCACTGTGTTGATTATTAACCGAGATATTTGCATTTTGTAGTTTTCGACCATTTGTAAACTCTTAACTCCAACTAATTTCATACAACCAAGAAGCTGTTAAATTATGAAACACATTTTTTTAAGCCCAAATATCAAATAATGTGTTCATTGAGATAATTGAGATAATTGCAAATACGAGAGGCACTTGATAAATATCTGCCTTAGTCTATCGCAAGGCCCTTTTCGAACGACTGTAGTTTCTTTAAATAATAGAAATACATAGAAGAGTCCCCATCACATAACAGAGTAGATTTTGCCAATGTTGCTAAACTGTAATACCCAATG…
ATTGAACGGACCTCTTTTTCGTCATCACCCAGGTAGGATCGATGGAAATTTGTGGACATTTTTCGAAAGTCGTTTCATGAGCACGACCTCAATTGCTGATTTATCTGAAGGGAAGTCTCCTAAAATATGTTATTTATTCGACAATAGCTGTTATTAACTAGTAAATAAATTTATTATTTACTAACGTCCATTTTTTGTTACTCTGGCTAATTGGGGCGGGTCAACTACAGGTTACCACCCATCTCTAGCCAGGGTGGAACTAAGAATTTTATTTGATGAGTAAATCCCTTCACTAATTAAATTCCTATTGCCCAGTCGAGAATCGAACTCGCCACTCTAAGCAAATAAATAACTTTGATCCTATTGAGAATAGAACCTTAATAGATGGTCCCATCCATA…
ATTTGCAATAAGATTGATTCTATACAATTTTTCGACCCAACGCATAATAACTCAAAAATCTCCCCCTCCCACTGATCCGATCTCAGCCATTAACGAACTTGATCTTTCTTTTTACGTAAAACGCTTAATTTGAAGTTTGGTAACGATCAAACAAAAATTGTGACCGCTAGAGCGTTAACAGATAAATATATATATATATATATATATATATATATATATATATATATATATATATATATATATAATTTTGAAAGACCTCATTTTCGTCATCTCCTTCGATGGACATTTGAGGAAATTTTTCAAAACTTGCGTCATGAGTACGACCTCAATAGCTGATTTCCCCTACGGGAAATCTGCCAAAATGTGCTAACTTTATATATATATATATATATATATATA…
CTCAATTGTTCATCGATCCTACCTCGGGGATGGCGAAAATGAGGTTCAAAATTATACACACACACACACACACACACACACACACACACACACACACACACACACACACACACACACACACATATAACACGCTCTATTGGTCGTAATTTTTTCATCGTTGCCAAACCGGTTATTTAAACGATAAATCTATTAAAACCGTCACGCAGGAGCTGCGTAAACTAAGCAGATTTCCCACGTGAAGTTTTACAATAGAGAAATTTCACGAGAGCTGAGCAGTTAATGAAATTGCCCAACTAGCTTTTGGCGGGAAAGCCACTTCTTCCGTTAGCCGGCCAGATTTAATAAAAATGCTAATATCGCGGTTAATATTCAAGTTAGAGAATAAATGTATATAACAAT…
CTCTTTACTTTTTTAGTGTATATCTCGTTTATACTTTAATATACGACAAAATTGAATATGACAAAAGTTACTCCAAATAACAGCATAAACAACTCTTATCCTGTGCATATTTGCCGAAAAACCAATAGGAAACGAAATACGGCTATTTTTAATTTCAGGCCACCCTCACGACCCCCACTCCTGCTCCATCTGCCTGGCAGATCTGCGGCGCTAAACCATCCGGGGCGTCACTCGAACGCGTATTTAAAAATTCAATCAAATCGGTCCATCCGTCTAGGAGGAGTTCAGTGACATACACACGTACGCTAGAATTATATATATAAAGATATATTTGTCTGTTACCGCTCTAGCGGTCGCAATTTTTGTTTGATCGTTACCAAACTCGATATTTAGTCGTTT…
CTGGCATTGATTTCCAGTGAGATTCACTATTACAAATATAATCTTACGTGCAAAACTTTGCCTAAACTATATTATAGATGATATTTAATTGTAATAAATGCTACCCATGATTATGGTTTGAATTATTGAAAAACGGTGAGTCAAAAAGTGTAGAGGGATAGATTAGGAACATATTTTCATTTATTCTTCATAACTAAAATTTCTATTCTATTAATTCCCAAAAGTTACCCTTCAGGGTTGGCTATTTCGAAAAATCATTACGTCGTGGAGGGAAGTGTATTCGTACTCATAGAAGTACTGCTATAAGAATACCATCATTAGTCAGTCAAGAATGATTTCCCGGGCATCACCGGGTACCTTAGCTAGTATATATATATATATATATATATATATATATAT…
TCTCCCGTTATATATTAAATTCAAACGCTAGCTGTTTACTTTTAGATTAATTTATCTGTAAAATGTAAAATCATATTTTGGGCAGTGGGAGAAATATCACCATGGATAATTATTTCACTTCCATTCCTCTGGCAAAAGACTTACTTGCGAAAAAAACCACTTTAGTTGGAACATTGAGGAAGAACAAACGAGAAATTCCGCCTTCATTTCTTGTGACCAAAAATAAACCTGTGCATACCAGCATGTTTAGTGTCTCGCAATCTGAAACATTAATCTCTTACAAAGCCAAAGCCACAAAAATAGTGCTAGTGTTATCAACTTTACATAACGACGATAATATTGATAAAAACCACAGGAGTTGCAGCCAAACCCGAAATAATAACTTTCTACAATCTCACC…
GCGGCCGTCTGCCAGCTTGGCCACTATATATATATATATATATATTTTAGTATTAATAAATAAAAGTTCACTGAGTATCGCTAAGTTGCAAAAAGTTTACGTTAATAAATAAATAATAATAATTTCTTTGGTTTACGCCAAATTTGGCGTATAAAAGTTTCATGTATTAACATAAGATACAGATATTTAACGGCTGAAATCGGACCAGTGGGAGGAGCGGTGAAAGGGGGTGGGGGATTTCGAACATTTTAAACATCACCTTTCTAATACGCCGGTTTGAGAGATTGAATCGCATCACTTTTTTTGTAATTTTAATTTCATATAAAACTTCATTTTTAAGGTGCTGGATGGTGAAGGAATTATCTCAGGTAAGAAAAAACGCCTCGTTCCTTCACTATT…
TTAAAACTATTAAAATAAATATTAAAATTGAAACTATTAAAATAAACAATAAACAAAAATGCATACAGTTTTGAACGTACCTCATTTTAGCAGATTTCCCTTAAGGGAAATCAGCTATTGAGGTTGTAATCATGACGGAATTTTTGAAATTTTTCTTCAAATGTCCATCGATCCTACCTAGTAGATGACAAAAATGAGGTCCGTTCAAAACTGTTTAGCATATTATATATATTATATATATATATATATATAATATATTTATATATATATATATATATTTGTTTGTTACCGCTCTAGCGGTCGCAATTTTTGTTTGATCGTTACCAAACTCGATATTTAGTCGTTTTATGTAAAATGAAAGATCAAGTTCGTTAACGGCTGAAATCGGACCAGTGGGAG…
TTGGAAAGAAGCAATCTTATTGCAAATTTAATTACCTATAAATGTTGTTATATATATAACCTATTTCATGAAGAAATACGAAATCCAAGACTGGACAGTTATGGGGCTACTGTTCGGCTCAAGAGGAGTTCTCCATCAGAAAACGGTGAAGATACTAATAGAACAAGGGCTAACAAACGATGAACTGAAGAACTTATCCACACTTGTTCTAAAATCATCAATAAGGATCATACATCATCATTTATATAAAAAATAAAGATGAAAATAATAAGCTGCACTCTCACCTGAGATACCCCCCTAATTTGTAATATTCAATGTATTTGAATTTTTCGTATACAATTTAAACAAAATTAAAAATAAATAAATAAAAAAAAAAAAACATTATTACCAGAAATTGGC…
CAGGATGGGTATAGATTGAGTTAACGTTGAAACCCCCGTGATCCACAGAGAAAGAAGACCATAAACAAAGAAAACGAAATCACGAATAAAGTATCGGAACATACCTGAAAGAAGAAACTCCGCTCACGCCACCGAACAAGACAAAATATATATCAGAGTAGGAACAGAACTCTTCAGTCTAAGATCATTACCAAACTCAATATTTAATCATTTAATGTAAAAAGAAAGTTAATGGCAGAAATCGGGCCAGTGGGAGGTTTAGAGGAGGAGATTTTAGAAAATTCGAAATATCTCCTTTACTATACGTCGGATCGAATAATTATATAAAACTAATCTTATTGCAAATTAAATGTTCTATAAGTATTGTTATACAAATTTATTCTATATCTTGAATATTTG…
TGTAGTATATATTACAAAGTAATTAAATTATACTAACCTCCTCACTATTTTGGTGTTAATTCAATTATTACAGTTTTTAATTTATAATTTACTTATCCTGTTCTTGTACGTCAGCGAGCGCTTACTACGAGTAGCATGTGCATACATATTAAAATCTATGTGACCAATCTCTCACGGACGTAGGTTTTTAGCAGATTTCCCTTAAGGGAAATCACCTATTGAGGTTGTTCTCATGACGGAATTTCCGAAATTTTTCTTCAAATGTCCATCGATCCTACCTAGTAGATAACGAAAATGAAGTCCGTTCAAAACTATATATATATAATATATATATATATATATATATATATATATATATATATATATTTATATATATGCTCTAGCGGTCGCAATTGTTGT…
AGGTATCTGAGCAAGTATATATATATATATATATATATATATATATATAATTTTGAACGGACCTCATTTTCGTCATCTCCTGGGTAGGATCGATGTACATTAGAAGAAAATTATTGAAAATCGCATCATGAGTACGACCTTAACACGTTGTGAGCGCGACCCCAAATTCAAATTTCATGTTAATGGCGCAAAAAAAAATGTTTTTGTTTTCTTCATATTTTATTTCATTGAGAGATTTTATTTATCGGAAAAATAGAAAAAATAAAAATCTGGCTATTATTTTCCGAGAAAAAAAATTTAAAGTGAATTAATTTAAAATACTTACGTGAAATCTAAGAAATCCAAAACACGAACTTTTTTGTATTGAAAAAATTGTAAGCTCAAGGCGCACCTTTGTAA…
TTCTTTTTGTGCTCGAAGGCCATTACCTCTGGTAGCCCTGTACGCCAAAATCATATCAAGGTATTCCTGAGCTGTTCATAAATCTAGCATTGTACTTCTTGAACTTATTAGACTGAACATTTGCACGATACTGACAATTATTAATATTTACAACAGAAAGTAGGCAGAAGGAGGATAAGAGAGATAAGGTAATCCGTAATCCGAACATAATCCATAATAAGTAAACAAGAACTTTGATCATGTCAGCCATTCCTCACGTTCTTTTAGGTTTCTATTATCATCCTATTCTAACAACATTATAAAATTACTAAACTTTATTTTCATATTTATCATTCGACTTCATTGTAAGAATTACGTTAATTATTCTTTTTAATTTACATCAAAAATAATTTTCATTTA…
TGTTAGTTCAGCTTATAATCATGGAGAAGTTAGTGCTAATTTCCATACCGAGTTTTGTTTAGTTCCGTTGAGTCTTTTGTGCCAAATAAAATTGTTGACTCCCGCTTAAATTTTTAGCTTATAACTTATTTATACTTAGGTATAAGACAAAAGTTTATTACAAAAGGTACTCTAAATAAAAAAATAAACAACATTTGTAATCCGCATATTTGCTATTTTTAATTTCAGGCTTCCCTTATAACCCCCACTCCTGTTCGTCTCAGAAAATATTAATATAGCCTAAAGTCTAAGTTGGGTTAGTCGTAATATGCATACCAAGTTTCATAAAATTCGGTTCAGCCGTTTATGCGTAAAAGGTAACAAACAAACCAACAGGCACAAAAGAAACAAATTTCAGAT…
CCCTTAAATAACTCAACAAAAAAGAGAAAGAAAAATTGCCCTAAGAAACCGGCTAATGAAAATGGTACTAAGGTGTAATAACTTTGTTTTCTCCAAAGCCTCAATCAACTTTCTCTCACATGAAACCTAAATTCAAAATGTTTTCCTACCCTATAGTCGTCAATGCCTGTATAATATCTGACCGGGCAATTTTTTATCCAAATTACATAAGTAGGAAAAGATTCATATCCGTATCTTTCACATTTCCATATCTTCACTTTTTTACTGGATTAAGCACAAAGATTCTATCAATTCAAGTTCTAAAGATACATTCAACATGTCTACACATAATAAAGTACACAAACATCCGGCTTTAAACTCTACACAAATTATCCAATTTATAAAAGATCCAAAACCAAA…
TTTCAGGGCGACCTGTAGCGGATTACAGAGGATGTCAAAGTAAAGCTGTAGTGCTATTGATGGCTGTGTCATGAGGACTTAGGTGCTTTCCAATTAAGTGAATTAAGCCTGGAAAAAAGCCCCCATTTTCGAGGGAGGCCCATCACTTGAATGCTGGAGGGAAATAATTATCCTTCAAAGGTCCCCGCCCTCCAGCCTCTCACCTGTCAATTTATATGCCCCACCTGTTTGCCCAAGTCTTTAATATTATTAATAAGTATTTATTTTATTGGCCGCGAGTAATTACACCCCTTTAATATTTTTTCCCCATATTAGCAGGCTTCCCCTTAAGAAAATCAGCTATTGAGGTCGTTACCAAACTCGATATTCAGTCGTTTTATATAAAAAGAAATATCAAAT…
AATGTTATATGTTTATGTTTTATGTTGTTTATGTTTATGTTTACGTACAGTAAGGAAGATATTTTGAATTTTCAAAATCTCCCACTCTAACCCCCCCCCCATCCCCCTGGTCCGATTTCAGCCGTTAACGAACTTGATCTTTCGTTTTACATAAAATGACTAAATATTGAGTTTAGTAACGATATATATATATATATATATATATATATATATATATATATATATATATATATATTTAAGCGATTCACGCAAACCTAAAGTTCAAGCTCGTTAATGGCCAAAATCGGAACAGTGGTAGGAGATTTAGAGGGGGTATTTCGAAAATTCGAAACATTTCTGTTATTATAAGTTGGATCAAAAAATTATATTGATTAATTCTTATTGCAAATTAAATTGACA…
AAAAAGAATTGGTCTATTCTATCTTTAACCTTGTCCCTCACTTCCAGCCTCTTCACAATATGGATCTCAGCTACCATCTGCATGGAATATATGGGTTAACAACTGTAGGGTCAGCTTCAAAAGTATTTCGTAACGAGTATGTACTGGACTGTCACGGCAATACATAAGGTGCTTATCGGATTTAAGGGGGGGAGGCGATTATTAAATAATATAAGAAAACAACAACAAAAACACCTTACTATTTAATATTAATTAAAAGTGGTCACCTCCGGTCTTTATGGTTTGACGATGCTTGTTGTAACATAAATTGTACGACAATTTTTTCAAGAAAGAGTTATTTTTTGTTTGTGCTTCCTTCTCGCCAGTTGTGAGTGGGTTATGTACGTAAATTACATAAGC…
CATTCAATTAAAAAAAATAATTATCTAAGGTTTGATTGTAGATACCGTAATTAATTATGTGAAACATTCTTTGTTTTGGAGAGTTGTTCCTGCAGATAACCTGTCCATACAACCATAGTACCATTAAGGTGTTGTTATAAAACATGAACTTACGATGAAGACAATTTTGAAGTATTTAACAGCTGCTTTTTAAGAAACACGTTCAGATGCAAGAAAAAAAGGGTTTCCCTAAAATGACAACTACAATGTAAAGGACACCTTAATTGGCATACAAAAATTCTCTTCGCTAAAGGCTCAACTAACAGCTATTACTCTCCCTTTCTCTCGCACTGTCTCTCTCTCTCTCACTCGCACTCTCTCTCTCTCTCACTCTTTCTCTCTCTCACTCTCTCTCTCTCT…
GGGGGGTTTAAAGGGGAGAATTTTAAACATTTGATATATCTCCGTTACAATAAGTCGGATCGAAAAAGTGTAAGAAATACATCTTATTGCTAATTAACTGTACTATTAATATTGTCATAACATGAATTCTCTATCTTGAATATTAACGGAGATATTTGCATTGTTCAGTTTTCAGCCTTCAGTAAACCCCCACTACTACTGATGTTACATAAACAATAATCTATTATATAATACACCACATTATTCTAAGCCTAAATACCAAATATTGTTTTCATTGAATCTTCACTTTGTGAGATGTATGCAAATACGATCTGTTGACCCCCCCCCTTCTTTCGTTTTTGGATTACTAAAATTTGAATGATTGAGATAAAACTGATTCTGATTCATTACAAATTACAG…
TTCATATTACTTCAGCTGAGGTCGCTCATGGAGTGAGGAAGTTTATTCACTAGGGGCTAATTATGCTAACCTGTTGACGGTTAAATGCTTTCCATTTTTTTATCTATTATATGAAAAATAACAAAAACATTTAACAATTTAAATTGCAACAAATAAGCATATCTATGATTTATTTTCTTAAAAATATCGTGTATATCTAATGTTTTTTTTTATATTTTTTACAGTTTTGTTTTAAGTTGTTTCTTTTTTTAAATATTTTTTCTAATATTTGAATGAAAAACCTCAATGGAACTTTGAAATAAATAACGCCATCATTTGTCATTTCAATTTTTTAATATAGAACTTCATGGGAGATGCAAAATGATAACTCTATTAAATTAAAACATATTATTTGTAATA…
TATATATATATATATATATATATATATATATATACAGTTTTGAATGGACCTCATTTTCATCATCTACTAGGTAGGATCGATGGACATTTGAAGAAAATTTTTGAAAATTCCGTCATGAGTACAACCTCAATAGCTGATTTCCCTTAAGGAAAATCTGCTAATAAACGGGTAAGGTTAAATAAAACCGTTTAAAAATAATATTTGAATATCTGCGTTATTATTATAATTGTTATATACTTAAGTGTTCAATTAATAATATTTTTGTTGTGTAATATTAATTATTCCTTATACCAATTAAATTTTTGTCAGAAATAATTAGAATTTTTATTAAATATATTTAACACACTAAAGTTTAAATGCCAATAATTTAAACAAATTATTAATATTCAAAAAACTACA…
CTGAAATAAGACCGTTAGGAGGCGGGGGTTAATGAGGGGATTTTCGAAAATATTTAGTTTTAGCTTTCCGCCTTCAGTGACAGTCACGAAACGCTTTATTTCGAGCACAAATACTAATTATGTTTTTCTTTGAACTCTTACTAAATGGAATATATTCGTAGATTCATGTTTGATCAATTCCTCGTACTCGATATTGGGTCGTTTCAGGCAAAACTGAATAATATATAAGTTGTTGACAAAAATTTATCTAACGACAGGTTTACCTCTCCTATTGAATTGAAAATTCCATATAGCTCAGTTATTATAAAAAGTTTAGTTTTCCATTCTAGTTAAAAATTTGAAGTTTATTTCAATTTTATACTATAGTTGTCAACCATACATATTTTCTCTCTTATACTA…
CTGACTTGTAATGTATCATTGAATTAGAAATCGTTAATAGATCACTCACAAAATAGTGTTTTTCTGTAATCGTTGAATAATGGTAACATTACTAAACTGAAATGAGTGATGAAAGTGAAACATTTTGCAATAGAGTGAAGAAAGTGAATTGCCTTCTTAATTAGTAATAAGTATAAATTAAAAAATAATTTGAAGTTGGAAATTAAATGCTTTTAAATGTTTCTTAACATTGTAAGAATTTATTTTAACAAAATAAATTGAAATGTGAATGAATTATAGGTGAAAATAATCAATATATTTTAAAATTTAAATATAATAATAATTACCTTCCTTGTTTATAACCTGCACTTGTTTATAACTGCACTACTTCACAATCATCACTAGTTGTTTTATAACTAT…
CCAGGAAGTACGAAGAACTCGCTTAACATTTGAGCTTCCCTCACTTCTAAACAAATCTGTTTCATCCATGATCAAATATGATGATAATGAGTGAAACGTTTAAATATCGTGGTATAGATTAAATAAACATTTTAGAGGTACGAACGTTAAATATGAATTAACCCTTTAAGGGTAGTGATATTATTTCCCACTTAATGTTCTGATACGTAAATTTTACGTGTGCAGCTGGCAATTGGTGAAATTATTCAAAATTTGTTAACGTTTGTGACTATTTTTTTTTATTTTATTAAAACATACACTTATCTTTAACTTATATTTACATTAATATCTACATAATAATGTGCACGGCATCCCTTTCAGTAGCTCTGTTCGAAAAACGTTCTGGAGGTTGTGTGCTCC…
CAGGTCACGACCCTCTCACTCTTTCACGTCTAAAAAGTGAAGTTGATTAACGTTCCTGAGTATGCATTTAAATGAATGAAATAAGGGACCTCATAATTAACAACGTAATTAACTTAAACGCATTGTATTATAACTTAATAAAATAAAAGCACTTACATTTCTCAGGATGGATATATTATTTTTCATTGTAGTTTTATCAATAAATGGCATTTTTTGTAAATGTTAAACATTTTAAAAATATTGCATACTTATGTATGTAACATGTTATTACTTTTGAAATATAACAAAAATAAATTAATGAAACATATAAAATAAAATGAAGTATAACAATAGATAAACCTATATACTGCTAGCAAAACACCACCGATTTTGAACGGATCTCATTTTTCGTCATCTCCG…
TAAAAAGTTGTAATGCATGACTTGATAAAATTCAAAATGCAACACTTAGCAGGTTGTACCAGAATAAATGGCTTTTTATTAAAAATAAAAAAGAAACTTGGATTAATATAAAAAGAGAATAATTATAATTAATAATATAATTGCCCAAACAATAGTAACACATTTTATAAAATAGCTCAATAGCTGATTTCCACCCTTTAAGGGAAATCATTATTTGAGGTCCGTACTCCATGACCGCGAGTTTCGAAAAAATTTCTTCCAAATTGCCCATCGAGCCGACCCAGGAGATGACGAAAATGAGGTCCGTTTCCAAAATTTTATATATATCTATATATATATATAATAAAATAGTAAGAATAATATAATATATATATAATAAATATTAATATTTGTCTGTTA…
AATATAAAAAATAAATTGGAAGAAAATAAATTGAGAATACACATTAACTAAGTTATGGCATAAAAACCGGTTATTAGTAGCGATACGTAAATTTTACGTGCCAAAAAGTTGCTGTTAATGGTATTGATACGTAAATATTACGTATCGTTTTTATTTCAAAAAATAGTATTGGATGAGTGGGTAGGTTCACTTAGCTGCACTTGGTGGAGGTCAAGTCCGAACTGTCTGGAAGGCTCATAGCTGAGGGTGGGGGTGGTGGGGTCGTTAACGGCCCTTTGATAACAGTTCAAACCAGATCATACGTAATTTTTACGTTCACTACCATTCTAGGGTTAACACCGAAAACAATGAAAAGGGAGCACATAAGGTAAAGAATATGGTCATTTGGAAAAAAATAAT…
CTTTGGACATCAAAAAATATGTGGCAATCGTGTTTTCATCAAATTTTTGTTATGTGACTTAGAAATGAATATTTACCTTACATTTTTCACCTTTTCGGGACCTTTTTTCTCCTTTGTGTGATAATTTTGATGATCATTGAAGGATTTTAATTTTTTTTATACATAAAAATTGGTGAATATGATTTAACTTTAAATTACGACACATTGCAATCATTTGACTATATGCCCCGTGCCGGACTTGAGCCCAAATACCACTTTCCAGGCCGGCATGGGGTCATAAAGCCCCGTGTATTTTTCAATGATATACGAAGTTTTTTTTTTAGATTTGAAGTTCACAAAACGTTATTTTTCTAATTATATTTACTAGTACAAAGCAAAAGCCGTCAAAGTATTTTTTTT…
TTCCCATGTCGGATACACGGAAGGTACTATGGAGAGTAGAGTGCAGTAGAAGATGCTTGACTCCACGTTAGATGATTGGAAGGTAGTCTAGGAAGAATGAAATCCAGGGACATAGATGTCGGATGACCTCAATCCCCATGTCGGATACACGGAAGGTACTATGGAGAGTAGAGTGCAGTAGAAGATGCTTGACTCCACGTTGGATGATTGGAAGGTAGTCTAGTAGGAAGAATGAAATCCAGGGACATAGATGTCGGATGACCTCAATTCCCATGTCGGATACACGGAAGGTACTATGGAGAGTAGAGTGCAGTAGAAGATGCTTGACTCCACGTTGGATGATTGGAAGGTAGTCTAGTAGGAAGAATGAAATCCAGGGACATAGATGTCGGATGACCT…
GAAGTTTTACAATAGAGAAATTTCACGAGAGCCGAGCAGTTACGGCAAAGGGCCGAACTAGTTTTTGGCGGGAAAGTCACTTCGTCCGTTAGCAGCCCAGATTTAATAAAAATGCAAATATCTCGGTTAATATTCAAGATAGAGAATAAATGTATATAACAATATTTATAGTAAATGTAATTTGCAATAAAATTGATTCTGTACAATTTTTCGATCCGACGTATAGTAACGGAGATATTTCGAATTTTCGAAAATCCTCCCCTCTAAACCCCCCCTCTCACTGGTCCGATTTCAGCCGTTAACGAACATGATCTTTCTTTTTACATAAAACGACTAAATATCGAGTATGGTAACGATAAAAAGATATTGCGACCGCTAGAGCGGTAACAGACAAATATA…
CAAATTTAATATATTCACCAGATGGTTAAATTAGTTTGCTCCATTGAGTATATTTTATTTGCATTTATTTTCACTGTTTATATAATCAGTTTTGTCCATCCCAAAACAAATTAGGTTTTGTAATGAATTTCAGTGATATATGTGGCTCAGCGTGGCAGGCCTAAAAAAAGAATGAATAAAAAAAAAGAAGGAGATTCATGTTTCACTAAAAGCATTCTCTTGTAATATATTTGAGCAGCAATTAAGCAAATTTCTTTGATTATGTCTCGTAGTTTTACTTTCTAGGGTTTGAGTAAACGTTATTACGAATTTATAAAGATTCAAAATACATATAGAAAGATGTTTGAAATAGCTAAAGAAGTTGTCCTGTATGGACCCATTTGGGATTCATTTTCAGTG…
TTATAAGTTTAGAAAATAAAAATTCCTTCATATAGTAATTTATTATATCCCCGGCCCATTTCGAGTGCTACCACTCCTTTTCAAGAGGTTATTTAACCATCAATAAAAATTAAAAATATCATTATATTATAATCGATGAAATATGTGATATAATGAATTCGTCTTTAATTCTGTAATTGTCTAACGACTTTCAGCACATCCTCAATATTTTAAAAACGTGCTAAAACATTTTCAGCCGATTATAGCTATAATGGCGAATGTATTATAAAATATATTTCATTATTATTATTATTATTACTTATTAACGTCCACTTTTTGCAACTCAGGATAATTGGGACGGGTTATCTACAGGTTACCACCCTTTTCTAGCCAGGGTGGGACTTAGGATGTTATTTAATG…
TTACGTCATCAGATAACATATTTGCGTGTGACTCACAACGTAATGGTTCAATGAAAACCGTATTTGGTATTTAACCTTGGAATGAAGGAAAACTCCTTTTCCTGAGACTCGAGAAAACTCCTTTTCCTGAGACTCGAGAAAACTCCTTTTCCTGAGACTCGAGAAAACTCCTTTTCCTGATACTCGAGAAAACTCCTTTTCCTGAGACTCGAGAAAACTCCTTTTCCTGAGACTCGAGAAAACTCCTTTTCCTGATACTCGAGAAAACTCCTTTTCCTGAGACTCGAGAAAACTCTTTTTCCTGAGACTCGAGAAAACTCCTTTTCCTGAGACTCGAGAAAACTCCTTTTCCTGAGACTCGAGAAAACTTTTCCTGAGACTCGAGAAAACTCCTTTTCC…
AATGTCAGATAATTTATTAATATATTAACTAATTTATCCATAATGTCAACCGCGATTGAACAGCCATCCGGGTGTCACAACGATAGACCAGAATTTTGCTATTATTCAAAATCCACTTTATGGTCGGGACTGGTTATCTACAGGTTGCGATGCTTCACTTATCAGAATGGGACTATGGGCTTTATTAAGTGAATTTGTCACTAAATACATTTTTATTCTCACACGGGTTAAAGTTACAGGTATCCCAAGTTAATTAGGACCAATGCATTAACTCCTATGGCTAATCTGTGCTCCTGATACAAGAGAGAATGTGGTGTAAGCCCCCTAAGGATTCGAAATTTTTGAAACTAATACATGGGCACTTAATGGCTAAATTGGAAAGAAAAAAAAACTCCACCT…
TCTCTGTCTCTCTGTGTCTCTGTCTCTGTCTCTCTGTCTCTCTCTCACTCTCTCTCTCTCCTCCTCATCTCTCTCTCTCATCTCTCTCTCTCCTCTCTCTCTCTCTCCTCTTCCTCTCTCTCTCTCTCTCTCTCCTCTCTCTCTCTCCTCTCTATCCTCCTCTCTCTCTCTCTCTCTCTCTCTCTCTCTCTCCTCTCTCTCTCATCTCTCTCTCTCTCTTCCTCTCTCTCACTCTCTGTCCTCTCTCTCTCCCTCCCACTCTCTCTCTCTCTCTCACTTCTACTCTCTCTCGCTCTCTGTCTCTCTCTCTGTCTCTGTCTCTCTCTCTGTCTCTGTCTCTCTCTCTGTCTCTGTCTCTCTGTCTCTCTGTCTCTCTGTCTCTCTCTCTCTCCTCTCTCT…
TACACACCAAAACTTATATAGTCAACAAATAAAATATCATAGGTCCTAAATCAAACACAGTGTACAGCATTCATGAATTTCATTTATCCTTCCATTTATTCCTTTTTTAATCCTTAGAATCGTATGAGTTATTTTTCATGATTTCCCCTAAGGGAAATTCAGCTATTGAGGTCGTACTCATGACGTGATTTTGATAAAAATAGCTTCAAATGTCCAACGATCCTACCCAGCAGATGATGAAAATGAGGATATATATATATATATATATTGTCTGTTAATGTTCTACCATCCGCAATTTTTGTTCAGTTAACTGAACTCGACATATTATCGTCTCATGTAAAATCTCATCGTCTTATGTAAAAAACTCATAACGCAATTTTCGAAATTTTTCTTCAAATG…
AATATGTCTTCGTTATTTCGGATAGGATCATTAAATGTCATATAACTAATCTTGTTAAAATTTTGATTTTGTACAATTTATATTATACGCATTTTTTGGTAACTCAAGTATTAAGAGAGTTATTCTTGATCAGGATCAATAAGAAGGCCAAGTCCTCTACTGCTTTAATATCATGCAGAGTGCACTTTCGGAGTCAACGCTCCATCCTCAGTGCCTGATTAAAGCTGCGTTGCCTGGACCACGACTACCGGGCGACCCAGGCATCGCAGCTTTAACCCTTCACAGACAAGGAATATGAAAATTACATTGCAGGCAAGCTGGGTCACGGCTGACCCAGTCATATTTATAGCACATTTTATTCATTTCAACAAAAATATTTCAGTTGTTGTTTTTTTATAT…
CAGAGTTTTCAGTTGGGTTTTATTGAATGCTGAAAACTAAATGATCCAAAAATCTTGGTTGGTATTTTTGATAGAGAAAATGTGAATATAACAACATTTATTGGCAATTAAATGTGAAAAATGTTATATACTTTTTTTCAATCCGACTTGTTACAACGAAGATATTTCGAATTTTATAAATTCCTCCCCACTAACCCACCCCCCTATCCCCCGACTCCAATTTCATCCTTTGACTTGATGTACATTTTTCAAAAAATGTGTTATATATCGAGTTTGGTAACGATTAAAGAAAAATTACGACCGCTAGAGCCATAACAGAAAAATATTTATAAACATACATACATAATTTTGAACGGACTTCATCTATTAGCTGGAATCGATGGACATTTGAGAAAAATT…
ACCTTGAACTTGATTACTTTGCGTCATAATTTAAAATCGATTATTTTATTTAAAGATAAAATGATATTAGAATATATGATTGAGGTATTTAATTTCTGTTTTTTTTTTTTTGCTTACAGCGTTTTTTCTGTTTTTTATTATGTGAATATTCTCTTTTATTTTTCGTTTACTGTTTTATATATATATATATATATATATATATATATATATATATATATTTAAAAACTCAACAACTAACAGACATTAGGCATGTTATATGACTATAAAAGACAACACTTAAATTATTTTTTCTTTAATCGTTGAATAATGGTAACATTACTAAACTGAAATGAGTGAAGAAAGTGAAACATTTTGCAATAGAGTGAAGAAAGTAATCACTTTCTTCACAAGTGAAGAAAG…
TTGAAACTATGCAATGCCCGAGATTCGAGATACAGAACTCGTTCAAAGCTGGACAAATGTTGGGATTCGAGATGTTAGTTTCCTTTGGAACTATGAAAGTCTGAGATTCGAGATACTGAACTCCTACGAAGCCGACCAAATGTAGGATTCGAGATGTTACCTTCATTTGAAACTATGCAAAACCTGAGATTCAAGACAAAGCAATCCTATAGAATTGTTGAACTGACCTTTTGTCTTCTAATGAAGCTAATAACTGCTGGGATTCGAGATTTTATCATTTTATGAAGCTTAACAACGTCTGAGATTCGACCTTTTATCTTCCTACGCAGCTTATAACTGATGGGATTGAATATAAAGTTCTTCAATGAATCTTATCAACAGCTGGAATTCAAGTTAAAG…
GATTAGTTTTCACAGCAGTATCCATTGGGCAAATAAAAAAAAATGCCTTGCACAACGCCGAGAGCTGTTATTTTTTCTCAATGGTTTGATTTGAAATTGGCTTCAGTGCAGTTGCAGCAAATAACTTGCACATCCTTGGTACATTCCTTGGGCTTATATTTTCTTACAAATTGAAACAGTAAACCTTAAAAATTCCGTCACACTGGGGATGTGTAATCTAAGCAGATTTCCCAAGTTATGGTTTGGCTCACAACTGATGTCTTCTGTATTTAATATATTTTCTATTTCTTAATTAAAATCCGTTAAGCAGAAGAGGGGATTTACTAAATGCTGAAAACAAGAAAGTAGGAATAAACAAGCTTAATATACAAGCTATGAAATAGTGTATAGAACAACAAT…
ATTCTACTTAGTGACAGGAAGTCTAAACAGGAAAACTAAATAACGTTTTAGTACCATGAAATGTTCTCAAATCCAATTCATTCTTTCCAATACCCATACGAAATCCATATTATTGAACATAATAACGAATATATGATTTGACATCAAAGTAAACCCCCACTAACAATACTCATTCTCTTAATACGTATACAAACAATTTTCCAACTCTCTATTCAGACATTTTCATTAATCGGATTAAAGTTTGGTGCTAGGTCAAAACACCAGTCAATATTTCAAAATTCAATAATATAAATAACGATTTAGAGGTAAAATCAACATTCTAAGTATTGTATGTTCTCTGCATTGTTTCGATAAAACCAATGCAAACGAAGATATTTTTCACGTCGAACTAAACCCCCC…
GAACCGAATTTTATGAAATTTGGTATGTATGTTACTACAAATTTTTTTTTATTTGTATACTGTTTATTTTGTTATTTGGAGTAACTTTTGTTATATACCTAAGTATACATGAGTTATAAGTTAAAAACTACTGCGGAAGTCAACAATTTTATTTGGCACAAAAAACTCAGCCGAACTAAACCAAACTAGGTATGTGAATTAGCACTAACGCCTTCCTTATAATAAGCCATACTAACATTTCAAGGGACGGGCAGGAGGGGGGTTATAAGGGAGGCCTGAAATTAAAAATAGTGATATTTCGTTTCCTATTGGGGTTTCGGCAAATATGCACGTAACAAAAGTTGTTTATTTTGTTATTTAGAGAAACTTTTGTTATATACACTATCGTCGTATACCGAA…
TAGGCTATGTTCGTACTTTCCGCCGAGAGCTCTGGCGGCCATTTCTATAACTATTCGTCCCTCGTGAATAGGTTTAGAGGTTAGGTTAACTGTTTTTTGGGGCTAGAAACTACTGGGTTATTACGCCCTAAATAATGTTTTAGGTTTAGAGGTTTCTTACTACTGCAGTTGTTATTAGGCAGATTTCTCTATTGTAAAACTTCTCGTGGGAAATCTGCTTAGTTTACGCAGCCCCTGCGTGACGGACTTTTTATAGGGCCCTTTATTCAGTAAAACATTGAGCTCAATGAGTTTACTGGTTTTTAATCAATCAGAGGGTTTCAGTAGTATTTCCCGTAAAATATTACTTACTCTCGGGGTTCAACCTTCAATTTAAGAATGTTTCTACCTTTCAACCCT…
TTTATAGTAAATTTAATTTGTAATAAGATTGATGCTATACAATATTTCGATCCGACGCATAATAACGGAGATATTTCGAATTTTCCGAAAATCCCCCCTCTAAACCCCCCCTCCCACTAGACCGATTTCAGCCATTAACGAACTTGATCTTCCTTTTTACATAAAACGATTAAATTCCGAGTTTGGTAACGATCAAACAAAAATTGCGACCGCTAGAGCGTTGACAGACAAATATATATATATATATATATATATATATATATATATATATATATATATATATATATATATATATATATATAAAATTTTGAACGGACCTCATTTTCGTCATCTCCTGGGTAGGATCGATGGACATTTGAAGAAATTTTTCGAAACTCGCGTCATGAGTACGACCTCAAT…
TTTGTCTGTTATCGCTCTAGCGGTCACAATGTTTTCTTGATCGTTACCAAACTCGATATTTAAACGTTCTATGTAAAAAATGAAGATCAAGTTCGTTAATGGCTGAAATCGAACCAGTGGAAAGGGGGGGGCTAAACGGGGAGGATTTTTGGCAATTCGAAATATCTCAGTTACTATACGTTGGATCGAATGATTGTATAGAAACAATCTTATTGCAAATTAAATTTACTCTAAATATTGTTATGTTCATTTATTCTCTATCTTGAATATTAACCTAGATATTTGGATTTTTATTAGGAGTGTGCGGATAACGGATGAGATGAGATCGGCTGATGGCGGATCTATTCGTGAGTTTCAGCCGGATGCTAGTTCGGCCGTTTCCGTATGAAAATGGTTTAT…
TGAGGTATTCCTCAATATTTGGGATGAATGTTTTTAAATGCTTTCCTTTCTCTGTTTTGTCCCATCGCTCCTGCCACTGTTTTATTGTGTCCGTGCGTAACGTGTATTGTAGACTTTGTTTTGTTATGTTGGAGTATGTTATGGGAATGTTTTGGTCCTTGGATGCATTTTTTGCAATTTTGTCAACTAATTCGTTTTCGTAAAGTCCGGCATGTCCTTTGACCCAAGTCAAATATATTTTTGTATTGTTGTTTTGAATGTCTATAATTAGTTGCCTACTGTGTTCTGTCAATAGGTCATGTATGTCTGTATTCATTAGTTTTTGTATTGTTACCTTGCTGTCTGTGTTTATAGTTACTTCTGTCATTTGTTTATTATTTAGTTTTACGTTTATATTTA…
AGATTGCCACAATGGGACTCAAATCTGCATCTCGGCACACTAAGCTAACGAATACTTTTAAAATGTGCAATCCAATTCCTCAGAATAGACTTTATCAGTAATAAAGTATAATAAATAAAGGGAGAAACACAGAAACTCTTTAAAAGTCCCTTCAGACTAGACAGACATAACAGTTACAACATAACAGGCTAGATCAGACTAACAGTTCAGCTATGGGTCATTCTCATGAAACTTTGACTCTCACCAAGGAGACCAAAGGAGTCCTCCTGCGCTCGAATATCCAATAGCACTAAAGCACTGGTTTGATTCATGAATAACAGAATTCAGACACCAGACTTGATGTTGCCAAATAGGACTTCATTGCTGTTAAATGAGAATGCCAGATTAGAATAGCATCAT…
ATTATTGAACTGAAAAGAAAACAAATTGTTTGATATAATTTTTAATATTTAACTTTTTTTTAAAAAAATCAATTTTTCTTCTATAAATTAATTGTAGGTTATCCTTTTTGGGTCATTCAGTACATTTTTTTTCCAATGCTAAAATTATAGACAGTTTTCTTTTCTACATTTGATGGACAGTTAAAGTTCTCTTTTACCGGGAATCAAATCAGGTACTATTTTTACTTCAATTTAATGAGGGAAGTGGTATACTCGTAAGTACCCACACTCCATGACCCTCACTTATTATTTACCCTCATTTATTTGTTATTGTCCAGGCAGCCACAATTTCTATGTCATCTTCATGAATGTTGACTATAAAATGTTTCATATAAAACTAAATATCAAATTCATTAATAT…
AAATTCTGTTATAGAATCATCATCTAATAGATGTTTGATTCATCTATATACATACATTTTCTATTTGAATTCGAGAGAGATAAACTCTTTTCACATTTCAGACCACTCTAAGAACAATGACATCAAAAGTGAAAATCTTGTCTGTCTCTCCTCCCGTTTGTTACTCCATCAATCAAAAACGGCTTGGAATATTCCTATACACTTTTATATTTGTGAGCCAACCTATCAAGAGGTACAACACGGACTATATGAGAATTCAAATTTTCAACCAGGAAAATGGAGGAGTGAGGGGGTGGGGTTACTTCAACATGGAAACTCATATTTGCTAATATTTTCATTAATAATGGTTTTATTGAGGAAATGGACCATCTCCATCTAATAGATGTCTAGTCCTTTTAG…
CCGTCTATCCCACTTATCCACAATTCAATAATACGTCTATTCAACTGCTCTACTATTGAATAATCCGTCTATCCCACTTATCCACAATTCAATAATCCGTCTATTCAACTGCTCTACTATTCAATAATCCGTCTATCCCACTTATCCACAATTCAATAATCCGTCTATTCAACTGCTCTACTATTGAATAATCCGTCTATCCCACTTATCCACAATTCAATAATCCGTCTATTCAACTGCTCTACTATTGAATAATCCGTCTATCCCACTTATCCACAATTCAATAATCCGTCTATTCAACTGCTCTACTATTGAATAATCCGTCTATCCCACTTATCCACAATTCAATAATCCGTCTATTCAACTGCTCTACTATTGAATAATCCGTCTATCCCACTT…
CCAGTGCGTGCCTTCATTCCGGATGGTGTCTAAATTAATTATAATATTCTCGAGGGGTAATGGGTTGGGCGGCAGGTTGTCACGAGAATAGACACCTCTAAAGTTTTTTATGTGTAGCTTTCCTATCTTATTAATCTCAAGGTCGGTTAGCTCACAGAATGGCAAACGAGTTATAAAATGCGGAATTTTTTTTTTTTTTTTAAACGTCCACCTCTCCAGGGATTAAGGAATAGACCGTAACCTTTTCTATATGGTTTCAAATATAACCCTCCACCTATCTGTTTACCTTCCAAGGTTAAATTGTGTCGTTTTTCCTCCTCTAATTTAGCTCGAGCATTTTTGTATCGTTAATAGCCTTAACAACGCTAGCAGCTCCTGAGGCTAAAGATCCTAACGCAC…
GGTGATAGTATTTTTTAGCAGGCTTTACATTGCACAATATTTTGACATTTACCCGTTCCAGTGTTTCGGATTGATACCCGTCGTTGCCGTGGATTTGCTAATAATAGAATATTTGTTCGATAAGGCTTCACTGTCTTCGATATTTTTATATTTCCCGTCTCTTATACATGTAAATATGGTGAATTTTTATTTCAGGCCTCCCTTATAACCCCCCTCCCGTTCGAACCTAAAAATTTTAATATAACTTATAATTATGGAAGAATTAATGCTAATTGACATACCGAGCTATGTTAAGTTCGGTTCAGCCGTTAGTGCCCAATAACATTGTTGGCTCCCGCTAAAGTTTTAACGTATAACTCATTTATACTTAGGTATACGACAAAAGTGTATATAACAAAA…
TAGGGATTATTTTCCCCACCACCATATATTTTTTTAATTTTAGCGGTGACCAGTGATCTTATTATAGATCGACGGATTATATTATTACAAATATTGCTGTTTCTTATTTATATATAGTGACATTCACCTTTTAGGTTGTTCTCTGTGCTTATTTTAGTTAATATTTTAGTTATTGTGTTGACTAAATACAAATTTGTATTTTTTACTGTTGTCCTAGGGATTGACTTAAGTTGCTGTGTGCTTCAGCATCTCAATGTAATTGAGCAGCCCCACAAACTGTATATAAATTTGTACAATAAAGTGATTCTCTGCATCCTTCTTACAAGGAAGAACATTTCAAGTGAAAATAAACAACACTCTCAGCACGAACCGGGATATCAGAGCTGGCGTACCGCAAGG…
AGTACGACCTCAATAGCTGATTTCCCTTAAGGGAAATCTGCTAAAAAAATCGACGTCATCTTTAGAAATGGCGAATATATGGCGAGATGAGATTGGTAGCGTGTCAGCAAGAGGGAAATCTGCTGCACGTAAAGTTATGCCCTTGAAAAATCTCCATACGAGTGCCGGACAGATACGGAAACGGCCGAACTAGCTTTTGGCGGGAACGAATAGAAGCGACCATATCTCGTCCGTTGCACTTTATAAAAATGCAAATATCTCGGTTAATATCCAAGATAGAGAATAAATGTATATAACAATATTTATAGTAAATTTAATTTGCAATAAGATTAGTTCTATACAATTTTTCGATCCGACTTACAGTAACGGAGATATTTCGAATTTTTGAAATTCCTCCTC…
ACCTCAGAATTACCCGCTTCGCTCGGGGAATTCATTTGAGGCTTACTGTTGAGGGTATTTTTTGGGCAAGGCTTTATTTTGCACAATATTTTGACACTTACCCGTCCCAGAGTTTAGGGTTAATACCCGTCGTTTCTGTGGATTTGTTAATAATAAAATTAATTTTTTATGTAAGACTTCACTGTCCTCCATATTGTCCATATTTCCCGGTCTTTATTTCCCGCTTCCTGTGCATTATGCATAGATTTGAATTAGTTAAGGACTAAATATATAACATTACAATTGAATTAATTTTTTCCAGGTGAGGTACCTGGTAGTTCATATTGAAAAGAATTCTTGAGCAAAATTTCTCTAAATAAACAAAATAAACAAACTTTTGTTATGTGCATATTTGCCGAA…
AAGTGAAAATGGAACGAGTAGAAGTGAGGTATTAAAAAAGCTGAACCCAAAAAAATACAAATAACTCCGTTTATATTTGAGCCAGAGAAAACATATATTTAACCATATGTGGGCAACCACCGGCCTGCGGTAAGGTTTGATCCGGCCCACGAGACATTTTTAAAAACCCAATCAAACAAACATATTGCACTACTTGCTCTAAATGACGAAGATGAGAAGAGATTTGTACGTTTGGCAGTACTTATAAATGCGAACAGCTCTTTTCAATGATGAAAGTTAATAAATCAAAACATCATACGAGGCTGACTGATGATAATTTGGAAAATTCTTTTCGTATTTGTATCAGAGGAATTAATCCAAACAACGTTGGATTAGTTTCCCAAATTCAAGCTCAAGTGT…
ATGTTCAGCGCTACAGTGCGACTTAGTGCAGTGCGGAAAAGTGTTGTGCCATGAAGAACAGTGCAGTGCCGTGAAGAACAGTGCAGTGCCGTCGTTTTATGTGAATTTCAGTGACCGCGAGTGAATTATTGATTGTGAAATCCGAAGAACAGTGACACTATCAGTGTAATACTGTGAGTAGTAATAGTTAACCAAGAGTATTGTGCAGTGATAAACTGTGAAACTTGTGTGTGTTTAATTTTGCAATCCAAAAGAACTCTCATTATCAACGTTTATTACTGGTTTTGTAATAAAACGTAACAATATTTATTTCCATTAAATGTTGAAAATCAGTGGGAAATATTAAGTATTTTTGTTTTTGAATAGGAAAGGTACTAATATTATGTAAATTAATTTATT…
TTTAAAAATCATTTAAATATTTTGTAGTTTTTATTGGGGCCCTTTTCATAACTTGTTTAATCTATAAATGTACGTGCCTAGGGCTTATGAAAGGTTTCACCTCACCTTAATTTGATTATGGAATAAGTTTGTATTTCTTCTCATTATGACCACTCTTTTATTATTCATTTCAATTCTTAATATGTTTTTATATCGATTATTTGTTATTATTCTTAAATCTGTGATAAATAAATTATTATTGAACATTATTTCATAATATTTTTATATTTAAGTTCCAAATATGTAAATTTTGTACAAAAGAAAAAAAAATGTCATCGATGTTAAAATACTTAATCGAATAAATATTCTTTTTAAATTGGCCTATTCATTACTGTTAATTCCTAAGTCCTTTTATTATTT…
TGAGTCATTTGAATTTTGGCCCAATTTGTATTTTTTAGCAAGGTCATTCCATGTTCTTTTTGAATTAGAGATTTCCATTCTCTTTATTTATTTAATTATTTATGATTTAATGAACCTCATTTTTGTTATCTGCGTAGGATTGATGGGCATTTGAAGAAATCTTTTGAAAGCGTTGTCCAATACCCATATATGTAGATAGCACTTCAAATCATTATGAAATGCTTTAGGTAAAAATCCAGTAGGATATGGAAAATTAGCCCATAGGCTTGAGGACCATAAATATATAAAGATAAGATTAGATAAAACGGATTTTATTTTGGTTAATAATAATAAGTAGCTCTTGAAATGGCGCAAAATTGGAATGCTTGTGGATTATAAAATTTAGCCAATTAAATTACC…
TCTTTCTTTTTACATTAAACGATTAAATTCCGAGTTTGGTAACGATCAAACAAAAATTGCGACCGCTAGAGCGTTAACAGACAAATATATATATATATCTATATATATATATATATATATATATATATATATATATATATATATATATAATTTTGAACGGACCTCATTTTTGTCATCTCCTGGGTAGGATCGATGGACATTTGAAGAAATTTTTCGAAACTCGCGTCATGAGTACGACCTCAATAGCTGATTTCCCTTAAGGGAAATCTGCTAACATGGTTTATATCAAATGAGCATCTTAAATGATGACGTTTTCGCACTACATATTTCCATGTGTCTCACACAATGAAAGTTTCTTGAAGACTATGTTTGGTATTTAAGCTTAGAATAATATGGTTC…
AAGATGCAAAAGTCGGAGTTAAAAACATTTAGGATTTACCAGACTCATAAAGAAACAAAATCAGTCTATATTGTTATTATTTGTACAAGATTTATCTTTAACAAACAAATATATATCTATCTATCTTTGTCGGATCGAAGTGTATAAAACCAATCTTATAGCAAATTGATTGTTATATGAATATTGTTAATACTTTTTTCACTATGTTGATTATTAACCGAAATATTTTCTTTTTTTCTTTTTTTTTTTTTTTTGTATTCATCCTTCAGTAAACCCCTACTCCAACTCATGTCATAGTAATAATACGCTGTTATATCCTGAAGCACTTTATTTGAAGCTTAAATAGCAAATGTCATTCTCATTAAACTTTAACTTTGTGAGATACATGCAAATACTGTG…
TTGCATTTTTCTGTTTTCAACTTCTGAGATGAGATCGGCCAACTTCGGGTCTAGTCGTGAGTTTCTGTCAAGAGCTAGGTCGGGCCGTTCCAATAACTGTTTGACTCTCTATTCTGAAATTTCTCTATTGTAAAACTTCACGTGGGAAATCTGCTTAGTTTACGCAGCCCCTGCGTGACGGACTTTTTTTGTAATAAACGTAACAATATTCTGAAAAAAAGTAAGAGTACCATTTTTTCCAAATTGATTACAACACGGTCTTTCAAGTTTGTTTTCATTTTTACTATTTTCCCGCCATTCATATTTTAAATTTCCGCCTAAAATACATTCCAAGCTAATTACATCTTTGTCTTCCTTTCTTTATCAATCTATTCAATGTGAGGATTTTCTATTTTTCCC…
TAATATGACATAAGTAGGAGTGGGGGTTTGCTGATGGCCGAAAACTAAAATATGAAAATATCTAGTCTTATAGGACATTATATTTGCAATAAGATGCATTTTTTACAATTTTTCGACCTGCGCATAACAACGGAGATATTTCGAATATTAGAAATCCCCCCCCCCACTTTTCAGATTTTAGTTCTTAATGAAATTGATCTTCGTTTTTACATAAAATGTTTAAATATCGAGTTTGGTAACGATCAGACAAAAATTGCGACCGCTAGAGTTGACAGGCATATATGTAAAATGTTGAACAGACCTTATTTTCGTCATCTCCTGGGTAGGGTTGCTGGACATTTGAAGATATTTTTCTAAAATGCCATCGTTAATGGAACCTTAATGACGGAATTCCCCGCT…
ACAGACGAATATATATATATAATTTTGAACGGACCTCCTTTCGATTTGACGCGATTTTCGAAATTTTTCTTCAAATGTCCATCGATCCTACCCAAGAGATGACGAAAATGAGGTCCGTTCAAAACTGTATATATATATATTCGTCTGTTACCGCTCTAGCGATCGCAATTATTGTTTAAGCGTTACGAAACTCGATATTTAATCGTTTTATGTAAAAAGAAAGATCAAGTTCGTTAACGGCTGAAATCGGACCAGAGGAAGGGGGGTTTTGAGGGGAGGATTTTCGAAAATCCGAAAAATCTCCGTTACCATAGGTTGGATCGAAAATTTATATAGAGCCAAACTTATTGCAAATTAAATGCACTATAAATATTGTTATATACATTTATTCACTATCTT…
TATTTTTATCGGAAGGGTTCCATAATAACACTTTAAACAATCATATTGAGTTTAAATGCAAACTGTCTTTTGCCATAATGGCATTACCATGAAACGTTTAATAGTTATAGATAGCGAATAGTAACTTCAATAACGTAAACATATTGGAGGAGATAAATATACCAGAATAAAAGATTTCGTTTCCCCACAACTTCTGCTGTCACACGTTGTGCATATTTAGCACGAAATGCTCTTACTGTTTGCATTTTTATTGGAAATAAATAACAAAGTTATTTTCTAGTGAAAATAAATAACTAGTACTGTGGAGGGGAGGGGCGGAGATTTATAACCTCCTTAATCCGAATAATGGTTCTAGCATATAAGTCTAAAAGCATCATATGTCTTAATATGCCAATATCT…
TGAATCGACGGTACAGACTTCTACTAAGACTACTTGACAACAGATTTAGACTATCACTACATAACAAACGATTGATTTACACAACAGTACTCAGACCATTATGGACATACGGACTTGAACTTAGGAGCTCCCCTAAACCTTCAAATCCCTAAAAAATCCTAACCCTCCAATCCAAAATACTCCGAACAATTACATATTCCTCATTTTACGTATTCAATTTAACTATCCATAATGACCTCAACGTTCCTTTTGTTCATTGCTTCTCAAAATCCCGTTAAAAGAAATTCCACTCTCTCCTTCCTAATCCTTTAGTTGAATCACTATCATCTACCCATATTCCAGAAAACTCAAGACGACGTCTGAAGCGTAAGTGACCAAGAGATCTTGTGTAGTGCACGG…
GAGACCTACACTTCTATATATATTAGTATATTTCCACCATGTCTAAATTCTCACTTACAACTTGTTAGTGGGGCATGTTTGGAGGGTAGATTAATGTTGTAGTCTGCATACGCATACTGGCTATAGAGGGATATCATCGCCATTGTAGCGGTATCTCAAATAAATAATATAGAGAGATAACCTACGAGTATATAACAACTCTGGCTTGGACCTGGATTTTCACCACTCGTGCCCTTATTGGTGTTGAATGGAAGTTTCCTCATTATGCCTATATCGTTGGAAGGTCTGATGTAGAAGGAAACGGGAAACCACTGAATGTCCTTGTGGCCCTCTCTCCCTTGTTCGTTCCCGTGAAAATCGGGCTTACCTATTCACGAGATCAATTACCAGGTGTAGCCT…
CCTAACTTCGCTAGCATTTTTTTTACTGACATTTATAAGTCCAGAGGATGAAAGTGTAATGATTGATATATTTTTGCGATCTACTCTGCCCTGAATTAAATAAGGTTTTGAGGAGATTCCCTAGTTATTCTGCTATTCCATCTTAGATCAAATGTTTAACAATTCGCCTACTGAAATTTTACTCATGAGGTCCGTTCAAAACTGTATATATATATATATATATATATATATATATATATATATATATATATATATATATATATATATATATTTGTCTGTTATCTCTCTAGCGGTCGCAAGTTTTGTTTGATCGTTACCAAACGCGATATTTAGTCTTTTTATCTAAAAAGAAAGATAAGTTTGTCAACGGCTGAAATCGGTCCAGTGGGAGGGGGGGGT…
TCGTTAGCGCCCAATGAAATAGTTGACCCCCGCTTTAGTATATCTCGTTTATACTTTGTTAAAAGACAAAAATGTATATAACAAAAGTTACTCTAAATAACAAAATAAACAACTTTTGTTATGTTCATATTTGCCGAAAAACCAATACGAAACGAAATATCGCTATTTTTAATTTCTGGCTTCCCTTATAACCCCCACTCCTGCCCGTCCATAGAATTGTTGGTATGGCTTGTTATAATGAAAGCGTTAATGCTAATACATATACCGAGTTTTATTTATTTCGGTTGGGTCTTTTGTCCAAAATAAAATTGTTCACTTCCGCTATAGGTTTTAGTCTATATCTCGTTTATAATTCGGTACACGAAAAACGTGTATACAACAAATGTTTTCCTCAATAAC…
GTGATGTATGTATGAATAAATATTATATATTGCATGTGTGCGCGTGTGTGCAAAAAGTGGACGTTCATTAATAATTTATCATGTCTAATTGCAAATACAGGAAAAGTATTACAAATAAATTAAATATGCATTTTAGGCCAAAAAAAAATCTTAAGGTCTCAGACTCAGATATCTTTATTATCCTTTTTCCAATAGCAAACATTTCGCCCTCCTGTTCGAGAATTTACCATTGGGTTTAAGGCTGTGTATATTAAGAATATTTTATTCTCATGTCGAGAATTAAGGTTGTACTGACTAAGAGGAATGATTTTGAAGCTTTGTTAATGCCCAGGCGGGCAAAACGTCTGCTATTGAAAAAAAGATAATCAAGATAGCTGAGCTTTTTTTTTTTGCCTGAAA…
GTAATCAGATTTTCCAACAGCTACTAAGAGCAACTGCTGACCTCTTCCTACATTTTATTTCCCCCGTAATAAGCCCTTGCAAACAAACGTCTGTCACGATGGGCCTGCGTAAACTAAGCTGATTTGCAATGTACAAATTAACAATATACAATGCTACTACTAAAACCAATATGGACCTAAGGAATAGAAGTGTGGGCTACAGCAAAACCTTCGAACCTCAGACGCATCCGGACCTTCCAATCCAAAGACCTGCCCACCATAGTAGATGCTCCATATTATGTTACAAACCACACCCTTCATAAATATCTTAATATCCCATTTGTAAAAGACCTAATTCCCTTAAGATCCAGAAAATTCCACAGCAGGCTATCCAATCATCCTAATCCAGAAGTCCTAGTC…
TAAAAGGGTAATATTTATTTTTTAATGTACTCCAAAAGTGTGCAATCAGATGTTTTTAAAATTTCTTATTTTCCAAACATTTTTCCTCCCCCCTCAGTTGTCAAACTTTTAGCTTATTTCCTTCAAGTGCAATCAGCTATTGAGGTTGTACTCACGTCGCGATTTTTGATAAATTTTCTCAAATGTTCATCGATCCTACCAGCGAGATGACGAAAATGAATATATATATATATATATATATATATATATATATATATATATATATATATATAAACATTTATCAATTTTTACTGTAACGCTCTAGCGGTCTTAATTTTTGTTTGATCGTGACCAAACTGGATTTATAAACGTTTTATGTAAAAATAAATATCAAGTTCGTCAACGGATGAAATCAGACAA…
AATGTCTATGTGCTATCCATAACTATTAAACGTTACTTGGTAATATCATTATAACAAAAGAAAATATGCATTTAAACTCAATATGATTTGAGTTGCGGGGAGGGGGGAGACTCGCTACAATCTCTTTCCCTCAAATCGCTTTTACTATATAAATTTAATTATTTTTAGGGTACCACTGTTATTTATTTGCGCCAGGAGAAAATTATAGATTACTATAAAGGAGTATAAATTACTTGAAAATTCGTTTTTAATGTTTTGAAGAAGTAATTTTATTAAAGCAATTTCGATAATACTCTAGCAGGAGAGGAAGTTGTCGGCAGGCTAACAAAGTTAATCGTGTTAACGTATTTCCTGTGAAATATTGTACTTTGCTTTCTACTTACATTTACTATTATTTAC…
AATGAAATCAAAGTTTACTCTTAATACATAACTGTTTAAAGGTCGGTAAATAATAGTGATTAACACACTGCATTATTTTCCAAAAGAAAGCAGATAGTAATAGTTTAACTGCAGTGTAATTCAAAGAAACAGTATTAGAACATTTGTGTCTATTTAAACCTATAAAAGTCCGTCACGCAGGGGCTGCGTAAACTAAGCATAACTAACTTACGACATACAGCCTTAACCAATGTTGTAATTTGTCGAAAATTAGCTAATTTTATTTAGTTTTGTAGTGGCTTGGAAGAATAATTTTAAAACTCAGCATTGTAAATGGCCAGAAGGACGACACGTTTGCTGTTTAAAAAAATGAAGAGAACTTACCTGAAAATTTTTTTTATTGCCTAAAATACTCTTATT…
AGCCTGAAAATAAAGGATAATAATCATCTTTTTATTCAATGTGCTAAATATACACCATACACTATTATGGACATAAATTATATATTTATACACACGCACATCATAAAAATTCTATTTAATATAAAATCCCATAATATAAAATATTGTCAAATTGCCATACACATCTAGCCTTACAGGACCAGATTCAGTGCTTTCTCTAAATCCTTGCTGCTTTAAATGTTTGCTTAACAGAACTAACACTTGTCTTTTAGTTGAAAAGGAATCTCCATCTCTTCAAATTTCCCATTTGATTACTATTTATTAACAACCACGTTTTGCTACTTTAACTAATTGGTAAGGGTTATCTACAGGTTACCACCCCTTTCTAGCCAGAGTGGTACTACATATTTATTTTAATGA…
TATTTTATTCAGGCCTCCCTTATAACCCCCAATCCCGCTGGAACCTAAAAAAATTAATATAGCTTATAATCATGGAAGAATTAACGCTAATTTACATATAGAGTTTTGTTAAGTTCGGTTCAATCGTTAGTGCCCAATAAAATTGTTGGCTCCCACTTTAATTTTTTAGTGTATATCTCGTTTATACTTTGTTATATGACAAAAGTGAATATAACAAAAGTTACTCTAAATAACAAAATAAACAACTTTTATCCTGTGCATATTTGCAGAAAAACCAATAGGAAACGAAATATCGCTATTTTTAGTTTTACGCCTTCCTTACAACCTCCACTCCTGCTCCATCTGCCGGGCTGATTTGTGAATCTAAACCATCCAGGGCATCACCCAAACACATACAAA…
CTGACCTTAAATCCTGGAGCTGACTCTTCCCGTCGTGACGCTTATTGTTTAATCGTTACCAAACTGGATATTTAGTCATTTTATATAAAAAGAAAGATCAAGTTTGTTAACGACTAAAATAGGGGGAGGTTTTGTCATCTACTGGGTAGGATCGATGGACATTTGAAGAAATACTTCGAAAATTGTGCCATGAGTACTACCTCAATAGCTGATTTAAAATCTGCTAAAAATTGAGGTCTGTTTAAAACTGTATTATATATATATATATTTATATATATAAATATATATATTTGTCTGTTACCTTGTCTGGTCTAGCGGTTGCAATTTTTGTTTGATCATTACCAAATTCGATAGCCGTTTTATGTAAAAAGAAAAATCATGTTTGTTAACGGCTGAAAT…
TTCAGCAAACAACAACACACATTAATTGTTACAAGATAACTGACTTGAACAAGACTCCAGGTATAATACCTATTAAGGACTCATTTTTAATTAACGGAACTTATAGCTACTTACATAACATAAATCTTACTGTAATAGATGATAAACTGCAAAGAATTGAATTTTTAACAAAACAAATACCATATGCTTCTAAAAACCCACGACAATCTAAACTTATATCACTAATGATCGAGGATGCTTACAAAAAACTATCACATTTATTTATTGGACATGTAAGAAATAGAAGAGGTTTGATTAATGGCATTGGCCCTGCAATTAATTGGTTAAATGGTAACATGGACACGGATGATAAAGCAAAATATGACGAAATTTTAGGAAAGATTCAAAGTGACGAATATC…
AATGATACAGAACTAATCTTATTGTCTATCTTATCTATAAATATTGTTCTATACATATTTTCTATATCATTAATATTAACCGAGATATTTGGTTTTTATAGTTTCCACTTTCAGTAAACCCCCACTCCTACTCATGTTATATTAATAATAAGCTGTTATATCATGAACCACTTCATTATAAGGTTAAATAAGGAATTTTGTTTTCATTGACTTTTACTGAAATATTCAAACACGTACTGATCCCCCTCCCTTCTTTTGTTCTAAGATTACTAAAATTTAAGTAACTCAGATTAAAATTATTCTGATTCATTACAAATTACAGAATTAGCTATAGTAAAAGTTTTCAATAAAATTAATATGTTATGTTCAGATATATTTCATTAATGGTTTTTCTTTCAG…
TTAGTTTACGCAGCTCCTGCATGAGAGACTTTTTCTACTCCCTTCAAAAAGGATTCTTTTGATGTATTAGCATTACAAATTATATTCTTCCAACATGGTTGTAAATATTAAAATTTGCATAATGAAGCAATATGATGCAATTTGATCTGAATTCTACGTTTAGCAGATTTTATTGTTTTAAAAAAAATGAAAAAATATAATATAAAATGAAGGATACTTACTAAATACCATGCCAAAGGAATGATTGGGCTTCCATAAACATTGTATTCCAATAGATATTGGAATTCCTGAAGTAATGAATTCATTTTCAATGGTCTGGATTTAACAATGAAATCACTACTTCCTGCAACCTGAAATAAAATTCATTTTGAATACAGAAGAAATAATGTGTTGTCACGT…
TTGGTATACTCCCTCCCCCCAACAGGGTAGCACTAAAATGCCACCTCCCTGTACTACATCTGCTGCAAGATAGAGGAGCTGGCATCGACTCTGGGAATTGTAATGGTCATACTCCTCCCCTCCATTGGACTGCACTGAAAGGCCACCTACCTCTACTACATCTGCTGCAACATAGAGGAGCTGATATCAACTCTAGGAATAGTGATGGGTATACTCCCCTCCACAGGGCAGCACTGAAATGCCTCCTCCCTGTATTACATCTACTGCAAGATAGAGGAGCTGGCATCGACTCTAGGAATAGTGATGGGTATACTCCCCTACACTGGACAGCACTTATAGACCAACTCGCTTTAGTACATCTGCTACAAGATAGAGGAGCTGACATCGACCCTAGGCATT…
CTTCTCTTATAACCCCCACTCCTGTTCTTACCTATAAATTTTAATACAGCTTATAATTAGAGAGATGATAGTACTAAATTACATAGGGAGTTTAGTTGAGTTCGGTTCAGTCTTTAATACCCTTTAAAATTGTTGACTCCTATAGTTTTTAGCATATATCTCATTTATACTTCTGTATATGTGTTTATATCAAAAGTTACTCTAAATAACAAGATAAACAACTTTTGTTCTGTGCATATCTGCAAAAAAAAAAAAAAAAGCAATAGGAAACAAAATATTGCTATTCTTAATTTCAGGCCTCTCTTATAACCCCCACTCCTGTTCGTCTCAGAGAATAGCCTCTAGCCTAAGAAGGGTTAGTAGTAATATACGTACCAAGTTTCATAAAATTCGGTTCTG…
CAACCCATAATCCTTCAGCCTGCTGTAGCCAGAATACTTCTCACCTGCACTATCTCTCACAGCAGAGTCTGAACTTCTATAATAACAGCTAAGTGCTTTAATTGTAATATAGTATAAGTAGAGATAAGTGTCCCCCATTATATTATTAAAAGGTGTCTCTTCATTTTCATTTTATATTTATTATTGGAGAAGATTTAATTATAAATAAATTTATATTTATTTAAATTTTGACTAGAGTCGATTTTTGGTGAACCCTTCCTAAATTCTTGTTAGTGATTTCGTTGTGGGATTTATCTTCTCTTTCAACTTCCACTGCTTATCGCCGCAGCCAGTTCGCAACAAATATAATAAACAAATATTCTGCTGGTATTCACAATATTTAAATTAATAATTGTAATA…
TCCACCAGTAAATATTTGCACTGTTCAATATCGACTTCAAAGTAATTTTTTATCGACTTGTTTTTATGAAATTCAAGGCCTTAAACAAACTTTGGAACAGCTTTGTTTAATAAAAAAAAAATCATAAAAGATAGTCTTTTTTTTGTGCAAAGTTTCTTCAATCAAATTTAATTTATTATTTCATCAATGGAAACCAATAGGGAGAAGAAGATAGAAGATAAAAGATAGTAAGCTACCTTAAATCACCTAATAATATTTGTTTTAATAAAGCTAAAGAGAGTGAGCAAAGGTTTCATTTCATACTTAATCTATACATTTTATTAAAGTAGTAAATACTAATACTATTTCTACAATTGTTGGATCTACAAAATACAATTTTGTTTTTAATCTTTTCGAGCA…
GCACAAATTGGACCTGGAATAGAAGGGAGGTTTAGAGAGAGGAAGAATTTGAAAATTTAATATATCTCCATTATTATGAGTCCGATGAAAATCGTCATTGGATAAATCTTGTTAAATTAGTGTTGCCGAACTATTCTTGTTGTATAATTTTTTTTTAAAACTTAAATATTTAGAAAGTTATTCGTAATTTATTGTTTTCAGTCTTCAGTCAACCTCCATTTGTACTAATGGGATTTTTATTTCGATACAATACAAAATAATGGTGAGATGAGATCAGTAGTGTGTCGTACTAGGAAAATCTGCTTAGTTTACGCACCCCCTGCATAGCGGACTTTGTTTTAAGTAAGAAATGGCTATCCAAGGTTTTCAGTAAGGGGCAAAATTCTTGCTGTATCTGTA…
CTTTACTTTGCACAATATTTTGACATTTACCCGTCCCAGTGTTTAGGATTGATACCCGTCGTTGCCGTGGATTTGCTAATAATAGAATTATTTGTTCGATAAGGCTTCACTGTCTTCAATATTTTTATATTTCCCGTCTCTTATACATGTAAATATGGTGAATTTTTACTTCAGGCCTCCCTTATAACCCCCCTCCCGTTCGAACCTAAAAATGTTAATATAATTTATAATCATGGAAGAATTAAAGCTAATTGACATTCCGAGTTTTGTTAAGTTCGGTTCAGCCGTTAGTGCCCAATAAAATTGTTGGCTCCCGCTAAAGTTTTAACGTATAACTCATTTATACTTAGGTATACGACAAAAGTGAATATAACAAAAGTTACTCCAAATAACAAAATA…
TGTGTAGAAGCTTGTTAAGTAGCATTTGTATTTTAGCTGCGTTTGGAATGCATCTTCTATAAAAATTTAGCATACCTAGAAACCTGCGTAGTTTGCAAATAGTGTCTGGACGAGGAAAGTCTAAAATGTTTTGAACTTTAGAGGGTAGAGGTTTTATTCCAGAGGCGTCTACTCTGTACCCTAAAAAATCTACCTCTGTTTTGCCTAGTAAGCATTTAGCGAGATTTAATGACATACCGTACTCGTTTAATCGCTGAAAAACTTCTCGGAGGTGGTCTTCATGCGTTTGCTCGTCTTTGGATGCCACCAAGAAATCATCCAAATAGGGGAAGACGAAATCTAAACCGCGCAGCATTGTGTCTACAAATCGTTGAAAAGTTTGAGCTGCATTTCTGAGTC…
ATTCAAGATAGACAATAATGGATGGATGAGGATATATTTATAATACAAATTTACAAAAAATACAATATTAACAATTTTTATAAATACAGTTTACACTCAAAATGCAGAAACCAGAGTTATAGATATTATCGGGCGATGATAACCTAGTAGTTTTTCGCCCTAAAATCTTATGAAACAAACATAAAATATTAATAAATATTAAAAAAAAAATTCAAATGATAGTTTTTAGTGTATTTTAAACTGTGCAATCAGTTTTTTTTAAATGTCACAGTTTTTAAAATTCCCCCTCCCACCTATGTTTATAAAATTTTCTGCACCATTTCTGGGTGCGATTTCAGTCTTTAACGAATATGAACAGTTGAGTTAATTAAACCGTTAAATACTGAGTATGGTAATAAA…
GCTCCCCTCTCTCCCAATATGTGACCAGCGAACCCTAACCGTTTGGCCCTAAGAAAGGGTATATTTGAGGCGAACGAAGGAATTCCAGTCCCACCATTCCTCCGACCAGCATGAATAAATGCATTACAGGAATCCGGTGGGAGATGCAGCCATTTGCGTACAAAAGCCCTTATACCCACATCCATTCGACGGAGCTCAACCGGGTTGGGTTAATATGTACAGGCTACAGTCATGTAGTAATTCAGACAAAATATGTGGTAGTTCTATGTGAGTCCTTAAATAGCAGTCAGTTAGTATATATTTTACAGTAAGTTTACAGTTACAGTGTTGGCAGTAGGGTTCCTCTTCTCCAGTAAGTAGCTAAGTGTGAATCACCAATTCATAACATCGTTAAAACTA…
ATGATGGGTATGTGTGGCGCTACTTTCAGTCAGGAAGTCGTGTATGTCATGAGGAATCTGCAAATAATGTTCACGTTTTCTGCAGTCTGTTAGTTAGTGGTTTATAGAAAGGGGTTCATTGCATACATCGCATTTTGGATGATGGCAGCTCGCCCCGACAGTTAGCTTGTTCCGTGTTTGTGTAAGAAACAGTGTAGTTCCTTGTTATTTTGAAGATCATTGCAATGCCGTCTTTTTGTGAACGTCAGTTATCTTGAATTATTGTACTGTGCAATAAGAAGTGAAGTTATCAGTGCATACTGTGAGTAATAGTTGAGAATAATTTATCAAATGTGTCGTCAAATGGCGCATTGATAAAAATTGTAAAGCTTGTGCGTTTCATTTTAGCAAATTTAAAAG…
AAATATCTCGGTTAATATTCAAGATTAGAGAATAAATGTATATAAACAATATTTATAGTAAATTTAATTTGTAATAAGATTGATTTTTGTATAATTTTTCGATCCGACGTATAGTAACGGAAATATTTCGAATTTTCGAAAATCCTCCCCTCTAAACCCCCCTCCCACTGATCTGATTTCAGCTGTTAACGAACTTGATCTTTCTTTTTACATAAAACGCTTAAATATGAAGTTTGGTAAGGATCAAACAAAAATTGCGACCGCTAGAGTGGTAACAGACAAATATATATATATATATATATATATATATATATATATATATATATATATATATATACAGTTGTGAACGGACCTCATTTTCATCATTTCCTAGATAGGATCGATGGACTGCGGAAGAAA…
ATCGATCCTATCTAGTAGATGACGAAAATAAGGTCCCTTCAAAATTATATATATATATATATATATATATATATATATATATAATTATTTATTATTTATTTACGTCCACTTTTTGCAACTAAGGCTAATTGGGACGGGTTATCTACAGGTTACCACCCTTTTCTAGCCAGGGAGAGATTTTAGGATGTTATTTAATGAATTTCGTCACTAAATAATTTCCTTTGCCCATGCGAGAATCGAACTCGCCACTCAAGGTTTACCATGTGAGATAACTCACATGCAACAATGATTTCCATAGGTTTTCTTTATGTCAACAGGCACTGAAGATGGAGCTGGGGAAGATGGGATTTGAATATTCAAAATATCTCCGTTATTATGAGTCGGATCATAAAAGGTTGT…
TGAGATATACTATTACGAATATAATCTTATGTACAAAACTATGCTTAATCAATATGTGCTCGGATTGGTTTTTGCCAGGAAATATGTTCATTATAGATGATATTTAATTGTAATAAATGCTATCCATGATTATGGTTTGAATTATTCAAAAACGGCGAGCCAGAAAGTGGAGAGGGATTGATTAGGAACACATTTTCATTTATTCTTCAAAACTAAAATTTCTATTCTATTAGCCCCCAAAAGGTACCCTTTAGGATGGCTGTTTCGGAAAAACAACAAGTCGTGGAGGGAAGTGTAATTTTACACATTGAAGAATTGCTATAAAAATACCATCATTAGTCAGTCAGCAATGATTTACCGAGCATCGCCGGGTACCTTAGCTAGTGTGTGTATATATAT…
GTTGTACTCATGACGGAATTTTCGAATTCTTTCATCAAATGTCCATCGATCCTACCTAGTAGATGGCGAAAATGAGGTCCGTTCAAAACTGTGTATATATATATATATATATATATATATATATATATATATATATATATATATATATATATATATATATATATATATATATATATATATTTGTCTGTTACCGCTCTAGCGGTCGCTATTTTTGTTTGATCGTTACCAAATTCGATATTTAGTCGTTTTATGTTAAAAGAAAGATCAAGTTCGTTAACGGCTGAAATCGGACCAGTGGGAGGGGGGGGGGTTAGAAGTGAGGATTTTTGAAAATTCGAAATATCTCCGTTACTATATGTTTGATCGAAAAATTGTACAGAATCAATCTTATTGCAAATT…
TAAACAAATTTAATTGAATGGACACTTGAGTAAGAGTAATTGAAGTAACACACTGAAAGGGCAATAATAACACAAAGGAGGAATTAATAACTGACTATTAATTTTAATTCTTTCTTGATTGGCTATAATAATTTAGATTAAATAGAAGAGTATACGTACTCATATTATATTCTCCACCCATTGCTTGGCGTCGTTCTTTTTTTGTTGGTTTTTGTACTTCTCTTTGATATTCATAAGGGATTTCTTCGTGCGAAACACAAGTTAAATGAAATCGTGGAGCAGAAAAAAGAGGTTCAGGGATTAACAGCTTAACCTGTAACAAGTAGTGTAATACTGTTGGGTATTATCTCATTTTAAAAATTAAGGAACTCAGTTAATTTACAAGTTAAATTTTTAATC…
TTTACTATAAATATTGTTATATACATTTATTCTCTATCTTGCATATTAACCGAGATATTTGCAATTTTATGAAATCGGGGCGGCTAACAGATGAGAGTGTTTCCCGCCAAAAGCTAGGTCAGCCGTTTTCTTAACTCTTCGTCTCTCATGAAATTTCTTTATTGTAAAACTACACGTGGGAAATCTGCTTAGTTTACGCAGCCCCTGCGTGACGGACTTTTTACTTCCGTCAGTGTATATATGATTTGTCCATGCAACATATATATATATATATATATATATATATATATATATATATATATATATATATCTATATATATATATAAAATTGTAACCTCTGTCTGTACATTGATTTTTTTCGCGAAATTTCACGATAACTTTTCGTTTCACATGTCATAG…
GCCTTGGGGGACACCGCACGGGATGGGGTGGGATTTTGAGAGGCTCTCTCCTACTCTAACTTGGAAAATTCGTTTTCGGAGGTAGCAGTGTAGGATATTGTGCAATTGTTCAGGACAGTTATAGCTCCGCAACTTGGCCAGGAGGATATTATGGTCAACTGAATCGAAGGTCTTTGTACAATCCAGCGATATGAGGGCTGTGGCTTGGTTTCTTCTGAGTGACGTGGTGGCGTGACTCTGTATTCGGGCTAGGGGGTGGAGCGTACAGAGGCCGGGCCGGAAACCTGACTGCTCCGCGGGGATGATATTTCTCCTCTCACACATTTCTGTCAAGTATTCATGGATGAGAGTAGGGAGATGGGCCTATAGTGCTCGGGTAGGGAGCCGTTTTTTGAGGGC…
ATGAAGTCGATAACAGTACGATCAGGAGAGTCGTTTGATAAATATAAATTTATATTAATAGCTACTATAGCAATAAAATAGAAAAAATATCTAAAGGGCTTTTTTCTTTGGAAATCCCTTGATAATTCTGATTGAATCTCATTCAAATAACCAACAAGCCTGTAAAATTCTTTCCTTTTTAAAAAAAAGCGTATATGACAAACTATCGGAAATATAAAGAAACCGATAAATCCAATACAAATAGTGTTTTCCCAGAGAACGTATTTGCCGTTACAATAAATGACAGATATTTGTTTATATAAAGCGATTGCATTTATTAAAACGAGGAAAAGTATGTATTTCGAGGCAAATTTTATTTTGTTTGCATGAAGCGGAAACAGTCCCAAATATCTGGAAATT…
CGGAGAGTTATTTCAACAAATTTCTGATTTCTTCATCCATTGAATATTTTTTCGAAACTATAAACAGATTATTATTATTATTTATATTCTTTCTATACATCTTTGTCTTTTTATATCAAAAATAAAAGTTAAAAACATTAAGAGAAAATAAATCAGAATATAAAAATAAATTGGAAGAAAATAAATTGAGAATAATATTAACCAAGTTATGGCATAAAACCCGGTTATTAGTAGCGATACGTAAATTTTACGTGCCAAAAAGTTGCGGTTAATAGTATTGATACGTAAATATTACGTGTCGTTTTTATTTCAAAAAATAATATTGGATTAGTGGGAAGGTTCACTTAGCTGCACTTGGCGGAGGTCAAGTCCGAACTGTCTGGAGGGCTCATAGCTGAG…
AGCCAAACAGTTACGGAAACGGCAGAACTAGCTTTCGGAAACACACGAATAGAACCGACATCAGCCAATCTCGTCTCGTCCTTTATCCGCACACACTTAATAAAAATGCAAATATCTCGGTTAGTAATCAAGGTATAATAACAACGCACATGACAAAAGTTATTGAGAAGTACATTTACAATAAGGTTGGTTCTATACAATTATTCGATCCAACGTATATTAACTGAGATATTTCGATTTTTTAGAAATTTCCCTCCCACAGGTCCGATTTCAACCATTAACGAACTAGATCTTTCTTTTTACATAAAACAATTAAATACCGAGTTTAGTAAGGATTAAGCAATAATTTGCTACTGGTACAGCGGTAACTGACAAATATATATATATATATATATATAT…
GCCAAAGGAATTTATTTAGTGGCGGAATTCTTTAAATAAAACCCTTAGTCCCACGCCGGCTAGAAAAGGGTGGTAACATATAGATAACCATTCCCAATTAGCCTAAGTTGCAAAAAAGGTTGTCACGCAGGGGCAGCGTGAACTAAGCAGATTGCCCACGTGAAGTTTTACAATAGAGAAATTTCACGAGAGCCGAGCCAGTGAAGGAAACGGCCAAACTAGCTTTTGGCGGGAAAGTAACTCTCGTCCGTTAGGCGTCCTGATTTAATAAAAAGGCAAATATCTCGGTTAATATTCAAGATAGAGAAAAAAATATATATATATAACAATATTATAGTAAATTTAATTTGCAATAAGATTGGTTCTATACAAGTTTTCGATCCGACGTATAGTAACGGA…
GTTGATGATGGACCTCCACCAGCCAGCACAAATCCAGAGTGATGAAGCCCGTCAAGCTACAGCTGGTGTCAACTACTGGCACAACACGTCACGTAAGAAAATCATGTTAATTAGAAATATGGAGATCACGGATTTGAAAAAGTTGTACCGGAAGTTATATCTCAAAACAAAAACTGCGTGTAAAAATGTGTTCTTTAACCAGAGCTGTCGTAGAGGTGGTGTTTTCCCTGTTTATGTGGAATAACTGTTTGAAGAATACTGTAGTTCCATATAAAGTGTTATGTAAAATTCAAGAAGTTGTTATTAGATTATGAATTAAAAAAAAATGGTATAAAAATTCGTGATAATTTATTATTTTATATGAATTTAATTAAAAGTATTGTTGAGCCGATGGTCGGT…
GTAAGTTGTTGACTATTACTTGTTATGTGTTATGTGTTACTATTACCTTGTTGGCAAGGTATTTGTTATTGTGTTGCTTGCTTTTTAAGGTATAGTGTTATAATAACATGTGAGTAGGTATATCTTAATTCCCTTGTTAGTTAATTGTATTGTGTATTATACTTTGCTAGGAAGGGAATTTGAATTATTACTTGGTTTTTTAGGTATTTATTAGTTGTCCCTTGTTTTTTAAGTATTTGTATATGTATTAATCTTTTTGCTAAGGAATTTGTTATATTACTTGTTGTTTAGGTATTTATTTATTGTCCCTTGTTGTTAATGTCTTTTGTTATTATTACTTTTTGCTAAAGAATTTGTTATTATTACTTGTTGTTTAGGTATTTATTATTGGTCCCTTGT…
TATGAATGGTGACCTGTAATTAACATATAAGTTACATGACACACATTGTATGGAGCGTTAAACAATAGAAATAAATTTTGTATATTCCAATTAGGTTTTGGATCCTTTATTCCTTTAAATAAAATAGTATGTGACTGAGAAACCTAAACTAATGTATTGTTGCGTTTATAACAAAAGTAATAAACGTTGATTATTAGGGTTCTTTTAGATTGAAAACTAAATGCTTAGACTTCAGTTTTTTCATGAATTCAAAATTCATTTGTCGACTTTACACACTTGGTAAATTAATTAGGACCAATAAAAGTCTTTCACTTAGGGGCTGCGTAAACTAAGCATATTCCACAAGCGAAGGTTTACAATAGATAAATATACATACAGGTAACATTACCGTGAATGCTC…
GACACACCGTGAATAATTCAAATCATAATCATGGATAGCATTTATTATAATTAAATAGTATCTATGATATAGTCGGTTGTAAGTAGAAAAAAATTTCAATAGTGCCAACATTTAACAGGAAATAAGTTAACACAATTCTCTGTGTTATCCTCCCTGAAACTTCCCTTTCCGTTTGAGAGTTATCAACATTGATTTACTTAAATTAATTATTTAAAACATTAAAGAATTGGATGTTTCTAATAATTAATTTACCCGGTGGAAATAAGTGTGGCAACGTAAAAATAATTGAATTTATATTCAAAATGCGAGGTGAGGGGGAAGGACCGTAGCTCTCCATGCAACCTAAACAATACTTTAAACAATCAAATAGAGTTTAAACGCATATTGCCTTTTACCACA…
GTTTGAGTCGGATCGAAATTTTCTATAGAACCAATCTTTTTTCAAATTAAAAGATCTATAAACGTTGCCATGTACCTATTTTCACTGTCTTTAATATTAACCGAAATATCGGCGTTTTTTAGTTTTCGGCCTTCAGTAAACCCCCACTCCCGTTCGAACCTAAAAAATTTAGTATAGCTTATAACCATGGAAGAACTAATGCTAATTCACATACCGAGTTTTTTTCAGTTCGGTTCAATCGTTGGTGCCCAATAAAATTGTTGGGCCCACTTCATTTTTTTAGTGTATATCTCGTTTATACTTTATTATACGACAAAAGTGAATATGACAAAAGTTACTCCAAATAACAACATAAACAACTCTTACCCTGTGCATATTTGCCGAAAAACCAATAGGAAA…
GAGGAAATGACAATATTATGAGATAAGGTTTATTGACAGAACTCATCTTGAATGAGTCGGCATCGAACTTATGTCAGGACAACGGCCTTGTTTGACCTTGGCATTGATAACAGACTGATAACGTAGAAAATACACATTAATGGACTTCCTGGTTGTTGCCACGTGCGGCGCTTGCAGTCTTCTTCGACTTTCAGTCATATCGTAATCACTACAAGGTGGTTCTGATATATTGCATTTTAGTCGCACTCTGTATGTCTGCAGATCGCCAGCCTAAACTAATTATTCAACAATCTCAATACAAACAAACAAACTTACTATACGAAGAATCCAAGACAAATGGCAATCAGATTGGATGGAAGTAAAGAACCACCTCCGGAGTATCAAAAGTACTATTAAGGA…
GTCATTATGTCTGTAGTTTGAAATATGAATTACAGGTATGTCAGTAAATGTTTCTTTGTATCTGATTATTAGGGGTTTCTGTTCGTCCGCCTAATGCAGCAGATAGTACGTGGGGCTAGTAATATGCATGTTACTTAACTAACGTTTATAAATTACCCTATGATGCCTTCAGCGGTGCAAGGGGCAATTACTAGTTGCATCTAACGGTGCAGAAATAGGCAAGAAAGTGCATGCAATGCGTGTCTTCAATCAAATGTCAAGGATTCTACAAACCATTTGAAAGCGGATGGCTCAAATGAAGCAATCGATTTAGTCAAAACCGAAATATTATCTCAGAAAGACCTATTATATTTCTAATCTATTTAAAAATGAGTATCCAATTTATTAAGTATTTACAAA…
CCCCCTCTAAACCCCACCTGCCGTCCCTAAAAGTTAAAATTAATCTTTATATTATACATATGAAATATATTATATAATACAGTCGTCTTTAACGCTGATAAAAACGCATAGGCCATCAAGTAAAAAGTATCGATATCAAAAAAGAGTGCCAAATCGCCTTGTCAGAACATGCAGTACGAAAAAAAACATAGCTTCAATTTTATATTATATATATATATTTATATCAACTTTTGAACCCACCTTTCGAGGTACTTCACTAATTTTCCTTATGCTCGAAAAATAGCCACTACATTAAGTCATTGTAAATACAAATATGTCCTTTTGATGCGGAAGTCATATTCGAAACTTTTCGGATCTCTAAATTCTCGACGATTATTTGAATATTTACAAAATAAATAG…
CGATAGACATTTGAGGAAATTTTGCGAAAAGGAGGCGAGTAGGACCTCAATACCTGATTAATTAATTGCTGAAATCCGAACCTTGGGAGGGGGGGGGTGTTTTATGATGGGGGAATTACGAAAATTAATATTCCTTTAATATAGGCCGGATCGAAAAATTGTATAGAACTAATTGTATTTCAAATTTAATGCTCTATAAATGTTTTCATGTACTTTTTTTTATTATCTTAACTATTAGCCGTGATATTTTCATTTTTTTAATTTTCAGCCTCGAATTTAACATCTGTTTTTTTGACATCTAGCTATGAATAAGCCAACATATCACGAACCGTTTTATTTCAAGCTGAAATGCCAAATATTGTACTCAACAAATAACACATGAGCTACATGCAAATACGT…
TAATGGAATTCAGCAATGTTATGGTTTTGGTCTGCTATGGGGATGTGGCCTCGGGTCGCACAACGGTACTCGGCCATAATGTATTCTGCGAGTCTCTACTACAGCCACCGAATTCTGTTGACAATATCACCACAGCCTCAAGTGCGGTAGAAAGGAGATTCTCGTGCCTGGAGCTCAGTCGGCAGAGCACCGTCATAGATATCGAGGAGAGTCGAGCAAAAAATGCGATTTTTTAGCAGATTTCCCTCAAGATAAATGAGCTTTTGAGGTTGTGGCGAGCTTTTAAAAAATGACTCGAAATGTCCATCAATTCTACCCAGAAGATGCCAAAAACTCCGTCACGGAGGCTGCGTGAACTAAGCATATTTCCCACGTGTTGGTATAACGCGAATTGGTCAG…
AAATTTGCCAAGTCCACTTTACTATAGGTATACTTGAAATATTTAGGAAGGCAAAAAGCAAATCGTATCGGAATGACACAATAATTATCGCAATAGATAATCACTAAAAATAGATCTGATAAGAAAATAAAAATGGTTTCTTCAAACTACCGTTAGACATACAATTCGTTTACAGATACATAGATGACCCCTACCTAAGCTTAATCTCCACCATTTATATATATATATATATATATATATATATATATATATATATATAGATAGATAGATAGATAGATATATAAATAGATAGATAGATAGATAGATAGATAGATAGATAGATAGATAGATAGATAGATAGATAGATAGAAAAAGAAAATTTTGAACGTGCCACATTTTCGTCATCTACTGGGTAGGATC…
TCGAAAAATTGTATAAGACCAATCATATTGAAAATTTAAAGTTTTATAAATGTTGGTATATACAGTTTTTCAATATCTTGATTATTAACCGAGATATTTGTTTTTTTTTTTAGTTTTCGGCCTAAGGGCTACTAAGGTAAACCTTCACTCCTACTCATGTCATATTCAGATAAGCTGTTATATTATGAAGCACTTCATTTGAAGCATAAATACCAAATATTGTTCTCATTGAACTTTTACGTTTTGAGGTAAATTCAAATAAGTGGCGCACGGAAATCTGCTCAGTTAACGCAGCCCCTATTTCTCTAACTAAAATATTTTTGGATATATATATAAACCTTCAGTAAAACTCCTACTTTTTTGGATTTATACTTTAAGCAATTACTAAACATCTCAATT…
GAAAGCATGTATATAACACCTTTTATAGAACATCACATTTGCAATAAGATTGACTCTATACGATGTTTTGATTCGACGCAAAAAACTGAGATATTTCGAAATTCCCTCCTCCCATTGGTCCGATTTTAGCCGTTAACGAACTTGATCTTCATTTTCACATGGAACGATTACATACCGAGTTTGGTAACGATCAGCCAAAACTTGCGACCGCTAGAGCTTTAACAGACATATATATAAAATTTTGAACTGCATTCATTTTCGTCATCTCCTAAGAAGGATCGATGGAAATCAAAAAAACTTTTTCAAAAATCTGATCATGAGTACAACCTCAATAGCTGATTTCCTCTAAGGGAAATCTGCTAACAGTCATAAGGACTACTTAATATGATAAGAGTTCGA…
CCCACGTAAAGTTTTACAATAGAGAAATTTCACGAGAGCCTAGGAGTCAAGGAAACGGCCGAACTAGCTTTAGGCGGGAAAGTCACTCTCGTGCGTTAGCCGCCCAGATTTAATAAAAATGCAAATATCTCGGTTAATATTGAAGATAGAGAATAAAAGTATATAACAATATTTATAGTAAATTTACTTTGCAATAAGATTGATTCTGTTTTTGATCCGACGTATAGTAACGGAGATTATAGAATTTTCGAAAATCCTCCCCTCTAACCCCCCCCCCCCCACACTGGTCCGATTACAGCTGTTAACGAAGTTGATCTTTCTTTCAACATAAAACGACTAAATATCGATTTTCGTAACGATCAAACAAAATTTGCGACCGCTAGAGCGGTAACAGACAAA…
TAACATACAAATATATATATATATATATATATATATATATATATATATATATATATATATATATATATATATATATATACAGTTTTGAACGGACATCATTTTCGTCATCTCCTGGGAGGATCGATGGACATTTGAAGAAAAATTTCGAAAATTCCGTCATGAGTACAACCTCAATAGCTGCTAAAGTGAGGTCGGTTCAAAATTTTATATTTATCTTTCTATTTATCTATCTGTGTTTATATCTATCTATCTATCTATCTATCTATATATATATATATGTGTGTGTGTGTGTGTGTGTGTGTGTGTGTGTATGTGCATGAATACATAAATATTAATCTCTAAGCTTTTTCTCTATCTTGAATATTAATCAAAATTTATGTAATTTTAAGTATCCAGTCG…
TATGACTTTTCTACCTTCTCACAAGAGCTGTATGCATTTATAAAAAACATTTGGTAGCTCTGAAAATCTAAAATTTATCATGTAAGTATAGGACTAATTTTTATCTTTCATTATGGCATTACATATTTCATTATTATTTATTAACATCCACTTTTTGCTACTATGGCTAATTGGGATGGTTTATCTACAGGTTACCACCATTTTCTAGCCAGGGTGGGACTTAGGGTTTTATTTAATGTGTCTGTCAATAAATAAATTCCTTATTGGCAAGACGGGAATCGAACTCGCATATTTCAAAAAGGAAATGTTTTGAAAATCACCTTATAAGTATAACGTCAATAGCTGATCACCCTTAACGGAAATCTACTAAAAGAACAGAAACATGAAAAATGCAATGCA…
ATAGACTGCTGTGCTGTAGGTACTCATGATCTCTGACGGTCGGGTTCTCCTGGTAGTCTGTAGACCGGAGCTGGGGATAGACGGGCTCATCCAGGTAACCTTCCAACTCTCGGCCCATCCTCTCGACCACCTCACGGAGCAGCGCCTCTGACAGCATGTGCTCCTGAAGAGCAGCAACAACAAAAATTGAAACAAACGTTTTACTAAGGAGAAAATACAAAAACGTCCGTCACCCAGGGACTGCGTAAACTGGGCAGATTTCCCTCGTGAAGTTATACAATAGATAAATCTATACAATGGTAACACAATAGCACAGTCAATATCAAGAGAATAAATAGAAACGATAATAAGAAACCTCCAGGCGGGAAGCCTCTGAACTGTAAACAAACAGGAACTGCC…
TTGTTTCTTTCGGTGTCTGTTTGTTTGTTACCTAATCACGCATAAACGGCAGAACTGAATTTTATGAAACTTGGTATATATATTACTCCTAACCTAAATTAGACGTTAGGCTATATTAATATTCTCTGAAACGAACAGGAGTGGGGGTTATAAAGTAGGCCTGAAACTAAAAATAGCGATATTTCGTTTCGTATTGCTTTTTCGACAAATATTAACATAACAAAAGTTGTTTATTTTATTATTTAGAGTAAGTTTTGTTATGTACACGTTTTTCGTATACCAAATTATAAACGAGATATACGCTTAAACCTATAACGGAAGTTAACAATTTTATTTGGCACAAAAGACTCAACCGAACTAAATAAAACTCGGTATGTGTATTAGCACTAACGCCTTCAT…
CGCAAATATCTCAGTTAATATTGAAGTTAGAGAATAAATGTATGTAACAACATTTATAGAACGTCACATTTGCAATAAGATAGATTCTATGCAAATTTTTGATCCGACTCATTATAATGGAGTTATTTTGAATTTTCAAAATTCTCCCCCTCTAACCCCCCCCCCTTCGAGTTTGGTAACGATAAGACACAAATTGCGACGGCTAGACGGATAACAGACAAAATATATAAAGTTTTGACAGGATCTATTTTTTGTCATCTCCGGGGTGCTAAAAGGTACAGGTTTGATCCCCGCTGAGGAAGAAGTTCACGAGTTCGCTAACAGAGCGCGCTAGTGATGCAGTATATTTTGTTTTCGCTTTAAGTAAACCCCCACTCCCACTTATGTTATATTAACAAT…
ACGCTTTTGGAGGGTTTTCCTCCAACCCTAACGAGGGCTTTTGGAAGAATATCTGTTTGTTCAATACGAAACTACATATGAATCTGTTTTGGCCTAACTCACCAAGGCACTCACACGGCAAGGGTCATTTAAATCCATTATACCACTGTAATTCTGGGATAGAAGTACAACAAATTTATGAAACTAGCAAGTGCAAGACCATGTCATGTTGAAGAGGCTAAGGTGTAACACAATATATATGAATACCACTGTTATCGTAACATGCAGTCCAGAACAGCAGGAAAATAGACAACGAAAATAATTGTTTACAGCTTACTCGGGACTTTAACATATTATTATATATGAGAATTATAAGCATATAATAATTGAAACTGGATGGATTAGAGATTCCAACGATCA…
AGTTCATATCGAAAAGAAGTGTTGAGCAAATTTCTCTAAATAACAAAATAAACAACTTTTGTTATGTGCATATTTGCCGAAAATGCAATAGGAAACGAAATATCACTATTATTAATTTCAGGCCTTCCTTAAAACCCCTGCCCGTCCCTAGAAATGTTAGTATAGCTTATTATAATGATGGCGTTAGTAGTAATTCACATGCCGAGTTTGGTTTAATTCGGTTGAGTCTTTAGTGCCAAATAAAATTGTGGACTCCCGCTTTAGTTTATAGTGGATAACTCATTTATGCTTCCGTATACGGCAAAAGTGCATATTACAAAAGTTACTCTAAATAACAAAATAAACAACTTTTGTTATGTGCATATTTGCTGAAAAAGGAATAGGAAACGAAATATCGCT…
TATAAGAGCATTTCCGTTATTTAATTTGTATAATGTATTATTTAAACAAAACCATGCTGAATTGTCACAAAGAGTGATAGCGGAAGTTATGGGGATCAAACTCTTTGGTTCTGCTAATATATTATCTTATTTCCGATATCTTGATGTTATTGAAACAAATATGTACCATCATAACAATTAGACGTTAATGGTAATGTTATTATGAAAAAAGACAATATCCATTTAAATTTGATATGATTTAATAAAGTATTACTTATTTTGCAGGGACGGCTACGTTCTCTTCCCCACACCTATATTTTTGAATATAAATGAAATTATTTTTAGGGTAATACTATTATTTAATTCCATCGGGTAGATAAATTATTAAAATAATACTTTGAATCAATATTTTAAGGAAAA…
TTTTTGTTGATTTGCAAGTAATGAGATGGGTGTAATTCTTGCCAGAACACAGGCAGCTTCATATGAAATTGTTCTAAATCCCTTTATTATCTTCAAAGCCATCAGTCTCTGAACTCTCTCCATTTTCCTTAAATTGTATTGCCGCTGTAAACCTTCATGCCAAGCAGTGATGGCGTAAGTCATTGCAGGTTGTATTGCTGCAGAGTATATAGTCCGTAATGTGTCTGTTTGTAGTCCCCAAGTCAGTTTTGTTGCTATTGAAAGTAGGTTTATATGTTTCAATAGTTTTGTTTCAAGATGTTGAATGTGGGCGTTCCAAGTTAGTTTACTGTCAAAAATTATTCCCAAGTATTTAATTGTGTTTGCTTTAGTAAGTGTTTGTCCTTGTAACCTGATGTC…
CTGTTAACGCTCTAGCGGTAGCAATTTTTGCTTGTACGTTACCAAATTCCGAATTTAAATGTTTTATGTAAAAATAAAGATCAAGTTCGTTAACGGCTGATATTGCACTAGGGGGAGAGGGGGGGGGGGTTAGAGGGAGGATTTTCGAAAATTCGAAATATCCCCGTTACTGTACGTCGGATCGAAAAAGTGTATAGGACCAATCTTATTACAAATTAAAAGATCTATAAATGTTGTTATGTAAATGTTTTCATTACGTTTAATATTAACCAAGATATTTACGTTTTTTTTAGTTTTCGGCCTTCAGCAAACCCCCACTCCTACTCATGTCATATCAACAATAAGCTGTTACGTTATGAATCACTTTATTTGAAGCCTAAATAACAAATATTGTTCTCA…
GATAATTTTTTAACACTTTCACCTTTTTCTACACGGTTTATAATGGCTAACTTCTGTTCGAGTGTTAACACAACACGTTTTCTTTTTTGCGACATTTTAGATTGAATTTAAAGGGAGACTAAAGCACAACTGACAAAGAATTTTGTTTGTAGGCAAACAGCAGAAGGGGCAGTATGGGTTTCATAGAAAGACTTGAAAACATTACCGTTCCTAGAATATGAACCAAACCACTAGTCACCCGAAATGCCGAAACATCTCATTCATTAAATTGTACCAAGTTGCCGTGTTTTTCCATTCTTTTTATTTTTTATTATTTAAGAACAATACATAGTTAAAAATTATTGTAATCATTAGAAATATTCTTACGTATTCATTTATTTTAAATATAAATTACACAAA…
AATTATTGTTTAATCGCTACCAAACTCGATATTTAGTACTATAAATATTGTTATATACATTTGTTCTCTGTCTTGAATATTAACCGAGATGTTTACATTTTACAGTTTTCAGCCTTCAGCATCCGCCACTTCTACTCATGTTACATAAACAATACTCTGCTACATAATAAATCACATTATTTGAAGATTAAATACCAAAAATTGTATTGAAGAGACCTTTATTATACAAGATACATGCAAATATGTCCTGGTGACCCCCCCCCCCCGTCTTAAGGTTTTGGACTACTACTATTTGATTGATTGAGATAACAATTATAATATTACTATTATTAGTAAATAGTTCTCAATAAAATTAATATGTTATATTCTGATATATTTCAGAAACTGTTTTACTTTCCG…
AACCACTATCGTGGATAGCATTTATTACATTTAAATATCATCTATAATGAACATATTTCCTGTCAAAAACCAATTCGAGCACATATAGTTTAAGGATAGTTTTGTACATAAGATTATATTCATAATATTAAATCTTAATGGAAATCAGTTCACAAGAAATAAGTAATAACTCAACTAACTTTTTTAGCCTCCCGTCAACTTCGGCTCCCACATGAGGGTTATCAACATTGCTTTCCTTAAATTATTCATTCAAAGTATTATTTCAATAACGCATCTACTTGATAGAATTAAATAATAGTGGTACCTTAAAAATAATTTCATTTATATTCAAAAAGCTAGGTGAGGGGAAGAGATCCCTTATACAAATTAAATAATGGAAATGTTCTTATAGTTTACATT…
ATCTCGGTTAATATTCAATATAGAAAATACATGTATTTAACAATATTTATAGTAAATTTAATTTTCAGTAAGATTGATCCTATACAATTCTTCTTAGTAACGGAGATATTTAGAAAAATCCCCCTCTCTAAACTCCCCCCTTCCCACTGGTCTCTGATTTCAGCCATTAAGGAACTCTATCTTTATTTTTACATAAAACGTTTAAATGTCGAGTTTGGTAACGATCAAGCAAAAAATTGCTACCACTAGAGCGTTATCAAAGAAATATATATATATATATATATATATATATATATATATATATATATATATATATATATTAACGGACCTCATTTTCGTCATCTCCTGGGTAGGATTGACAAACATACGAAGAAAAGTTTTGAAAATCGCATCATGAGT…
Figure 2b & Table S2 Genome sequences of Pyrrhocoris apterus HESP
>Pyrrhocoris apterus Scaffold25
AATTTTGTACATACTTAGTTGCAAGCTCATAATTATCCAACCATTCCTTGAACATATTTTTCTCTTCTTGAGCGTAAACGAAAACGATTCCTACAAGAAGGACAAAGAGGAGAGTTCGAAGCATTTTGGTTAGTTTTCTTTTTCAGGCAGCAGAAACCTTTGGACAAAAAAACAACAAATTTAAATAGAAAATCATTAAAAGAAAAAAACATCATTGAAGTATGTAGGTGGTATATGCATAAGATAATAGTGCATTTATCGTTTGTAAAAGTATGATATGGCCAAACATTGTAGGTGTGATTATAAATTAAAACGCTTTTTATTGAAGTTTATTTTCATTTTTTATTACGACACTATAATGCTAGGGCTAATAGGGCGAGTCCTGGCGAAACTAGTAAA…
Figure 2c & Table S2 Genome sequences of Oncopeltus fasciatus HESP
>Oncopeltus fasciatus scaffold5
GCTGAAGAAATGATCTCAGATGCAGAGAGTCCAGAGTTTGCAAGAGAAATAATTCTTGATGATGGAAGGCCAATTCTTGTCAGGGATAGAATCTCTTGAGCAGAACTTCCAGATTGAGCAAGGGAGAGAATGTTAGAAGCTGAGAGTCCCCAGTTGTTAAGTCCAATGATCTGTTGAGCAGCAAGTCCTAGACTGCACAAAGAGGAGATTTCTCTGCTCCTGAGTCCAATCCTTGCAAGGCTTATAATGTCATTTGCAACTAGGCCGTTATCAACGAGCAATAGAAGATCATTATTAGCGAAACCCAATCTTGAGAGCTGAGACACTTGTTGGACAGAGAATCCAGCTTGTTGGAGAATTTGTTGTTGCCGAGAGGATGAGGCTTGCTGTGAGGAAGAT…
>Oncopeltus fasciatus scaffold45
CTAGATGAAAGCTGAATACGCTCCATTCTGGGCATTGAAGGCCCCTGAGGATGACTGAAGGTTGTCGCTGCTGCTGAAACTTGAACTGCTGGAGGATTCAGACTTTTTGGAGTAGGAAGAGCTTTTGGATGCTGACTTAGCAATATGTGCAGATTGAGCAGCACTGCCGAACCCTGCTAAAGCTCCCACATTCCCGTACCCAACACCGCTGTTCTGGGCGAAACCGTTGAATCCTGAATAGCCTGCTGCTCCTGCGTTGTAGCTGTCCAAGGAGCTCAATGAGCTGCTGGACTGGGAGGACTCTGATTTCGAAGAGCTCGATGACCGCTTAGAGCTGGACGAGGATTTAGCATCGTAAGAGCCGATGTTGGATGCGGCTTTGGCGGAATTCAAACCGAA…
>Oncopeltus fasciatus scaffold607
GGTATGATATTGTCTGGTGatcagaaaatattatgataagttAAAGGGgtgtataggaaaaaaaataaccatattATCAAATTCAATGGATTGTAAATGTTTGAATCCTATTCATTACTTACCACTAAGAGAATAATCcctttagaatttatatatatcatcctATTTATCAACTTCTAAGTAAAAGTCTCCGttcagttatttgtttaaaaggagaaaattcgtaattttaaagcataataatTCCAGCCGTTaagtaacttataaaattattaaatataaaggagaAGGAGTTTTTAAACGGttgaccattaatggatattgatgaggttctgcaggaagctgttgagttaaATCCGGCCACAAATACTCGCAAATTTCCCAGGGATTGTGGTGTGC…

## Sheet: Fig. 3
Figure 3 Genes used for constructing phylogenetic tree
Acyrthosiphon pisum	Aradus betulae	Bemisia tabaci	Boisea trivittata	Cimex lectularius	Diaphorina citri	Drosophila melanogaster	Dysdercus cingulatus	Gerris buenoi	Geocoris sp. AD-2014	Gyndes sp. YW-2016	Halyomorpha halys	Ischnodemus falicus	Jadera haematoloma	Largus californicus	Macrocheraia grandis	Neuroctenus hainanensis	Cimex lectularius	Nilaparvata lugens	Oncopeltus fasciatus	Pachygrontha sp. KJ-2015	Phaenacantha australiae	Rhodnius prolixus	Riptortus pedestris	Pyrrhocoris apterus
NP_001155515.1	18_SRR2051470_NODE_19701.p1	XP_018908952.1	4_SRR1821901_NODE_13890.p1	XP_014242913.1	Dcitr04511.1	NP_649000.1	6_SRR5040256_NODE_8423.p1	GBUE015992-PA	8_SRR1821921_NODE_9941.p1	11_SRR5137185_NODE_10905.p1	XP_014285992.1	13_SRR1821925_NODE_14080.p1	15_SRR19540506_NODE_22906.p1	4_SRR1821933_NODE_28393.p1	1_SRR5040251_NODE_19856.p1	17_SRR5137193_NODE_9815.p1	CAH1395250.1	Nlug15967-PA	OFAS012853-PA	10_SRR2496647_NODE_11962.p1	7_SRR2496649_NODE_29658.p1	RPRC003268-PA	Rp.chr3.0071	3_SRR5667111_NODE_9246.p1
NP_001155534.1	18_SRR2051470_NODE_12630.p1	XP_018902486.1	4_SRR1821901_NODE_12145.p1	XP_014250391.1	Dcitr08945.2	NP_524728.2_26850	6_SRR5040256_NODE_8422.p1	GBUE003378-PA	8_SRR1821921_NODE_10019.p1	11_SRR5137185_NODE_8345.p1	XP_014273183.1	13_SRR1821925_NODE_13038.p1	15_SRR19540506_NODE_4476.p1	4_SRR1821933_NODE_18696.p1	1_SRR5040251_NODE_11780.p1	17_SRR5137193_NODE_10784.p1	CAH1407702.1	Nlug11409-PA	OFAS011509-PA	10_SRR2496647_NODE_7345.p1	7_SRR2496649_NODE_22481.p1	RPRC013802-PA	Rp.chr1.1084	3_SRR5667111_NODE_6793.p1
NP_001155695.1	18_SRR2051470_NODE_18901.p1	XP_018915853.1	4_SRR1821901_NODE_16301.p1	XP_014249744.1	Dcitr12324.1	NP_525092.1	6_SRR5040256_NODE_7280.p1	GBUE001909-PA	8_SRR1821921_NODE_15819.p1	11_SRR5137185_NODE_10446.p1	XP_014287226.1	13_SRR1821925_NODE_27941.p1	15_SRR19540506_NODE_15822.p1	4_SRR1821933_NODE_18889.p1	1_SRR5040251_NODE_5979.p1	17_SRR5137193_NODE_9225.p1	CAH1391553.1	Nlug08439-PA	OFAS003389-PA	10_SRR2496647_NODE_14486.p1	7_SRR2496649_NODE_27923.p1	RPRC008753-PA	Rp.chr2.2097	3_SRR5667111_NODE_8794.p1
NP_001155808.1	18_SRR2051470_NODE_32366.p1	XP_018901653.1	4_SRR1821901_NODE_30953.p1	XP_014247332.1	Dcitr00036.1	NP_725106.1	6_SRR5040256_NODE_10680.p1	GBUE014412-PA	8_SRR1821921_NODE_16924.p1	11_SRR5137185_NODE_16612.p1	XP_014272505.1	13_SRR1821925_NODE_17924.p1	15_SRR19540506_NODE_19863.p1	4_SRR1821933_NODE_5133.p1	1_SRR5040251_NODE_15368.p1	17_SRR5137193_NODE_22471.p1	CAH1402724.1	Nlug00051-PA	OFAS012855-PA	10_SRR2496647_NODE_3632.p1	7_SRR2496649_NODE_35718.p1	RPRC006359-PA	Rp.chr2.1724	3_SRR5667111_NODE_10666.p1
NP_001155925.1	18_SRR2051470_NODE_9979.p1	XP_018898742.1	4_SRR1821901_NODE_14169.p1	XP_014248634.1	Dcitr05429.1	NP_611092.2_14484	6_SRR5040256_NODE_8217.p1	GBUE004535-PA	8_SRR1821921_NODE_11105.p1	11_SRR5137185_NODE_6662.p1	XP_014288383.1	13_SRR1821925_NODE_1863.p2	15_SRR19540506_NODE_14559.p1	4_SRR1821933_NODE_19288.p1	1_SRR5040251_NODE_6080.p1	17_SRR5137193_NODE_5184.p1	CAH1400561.1	Nlug06225-PA	OFAS013065-PA	10_SRR2496647_NODE_10573.p1	7_SRR2496649_NODE_22102.p1	RPRC004494-PA	Rp.chr5.1367	3_SRR5667111_NODE_7161.p1
NP_001156067.1	18_SRR2051470_NODE_26606.p1	XP_018904552.1	4_SRR1821901_NODE_33936.p1	XP_014258799.1	Dcitr15170.1	NP_610939.2_13922	6_SRR5040256_NODE_14176.p1	GBUE007970-PA	8_SRR1821921_NODE_14331.p1	11_SRR5137185_NODE_20472.p1	XP_014277152.1	13_SRR1821925_NODE_40737.p1	15_SRR19540506_NODE_23547.p1	4_SRR1821933_NODE_48347.p1	1_SRR5040251_NODE_17661.p1	17_SRR5137193_NODE_7292.p1	CAH1400936.1	Nlug28665-PA	OFAS012695-PA	10_SRR2496647_NODE_16211.p1	7_SRR2496649_NODE_23064.p1	RPRC003768-PA	Rp.chr1.2697	3_SRR5667111_NODE_14948.p1
NP_001156120.1	18_SRR2051470_NODE_25997.p1	XP_018905277.1	4_SRR1821901_NODE_28346.p1	XP_014241011.1	Dcitr09225.1	NP_611334.1	6_SRR5040256_NODE_11927.p1	GBUE006004-PA	8_SRR1821921_NODE_22218.p1	11_SRR5137185_NODE_21838.p1	XP_014290040.1	13_SRR1821925_NODE_22105.p1	15_SRR19540506_NODE_23444.p1	4_SRR1821933_NODE_12764.p2	1_SRR5040251_NODE_23344.p1	17_SRR5137193_NODE_20704.p1	CAH1391488.1	Nlug20981-PA	OFAS003309-PA	10_SRR2496647_NODE_18647.p1	7_SRR2496649_NODE_40564.p1	RPRC013033-PA	Rp.chr2.2609	3_SRR5667111_NODE_11617.p1
NP_001156275.1	18_SRR2051470_NODE_11359.p1	XP_018901301.1	4_SRR1821901_NODE_19577.p1	XP_014259245.1	Dcitr04265.1	NP_729108.2_18800	6_SRR5040256_NODE_7569.p1	GBUE007027-PA	8_SRR1821921_NODE_13216.p1	11_SRR5137185_NODE_8002.p1	XP_014274001.1	13_SRR1821925_NODE_23230.p1	15_SRR19540506_NODE_14826.p1	4_SRR1821933_NODE_25393.p1	1_SRR5040251_NODE_5404.p1	17_SRR5137193_NODE_5975.p1	CAH1391054.1	Nlug29216-PA	OFAS003409-PA	10_SRR2496647_NODE_12867.p1	7_SRR2496649_NODE_29172.p1	RPRC009292-PA	Rp.chr2.2286	3_SRR5667111_NODE_8497.p1
NP_001232948.1	18_SRR2051470_NODE_23288.p1	XP_018902133.1	4_SRR1821901_NODE_10838.p1	XP_014245116.1	Dcitr08600.1	NP_572562.1	6_SRR5040256_NODE_7604.p1	GBUE014562-PA	8_SRR1821921_NODE_19569.p1	11_SRR5137185_NODE_22722.p1	XP_014289419.1	13_SRR1821925_NODE_2726.p1	15_SRR19540506_NODE_17885.p1	4_SRR1821933_NODE_18903.p1	1_SRR5040251_NODE_15685.p1	17_SRR5137193_NODE_17036.p1	CAH1402492.1	Nlug04269-PA	OFAS003419-PA	10_SRR2496647_NODE_2675.p1	7_SRR2496649_NODE_21817.p1	RPRC010025-PA	Rp.chr1.2561	3_SRR5667111_NODE_7595.p1
NP_001280402.1	18_SRR2051470_NODE_4319.p1	XP_018906520.1	4_SRR1821901_NODE_17012.p1	XP_014240655.1	Dcitr05793.1	NP_610451.1	6_SRR5040256_NODE_7765.p1	GBUE016724-PA	8_SRR1821921_NODE_9498.p1	11_SRR5137185_NODE_8161.p1	XP_014294466.1	13_SRR1821925_NODE_17829.p1	15_SRR19540506_NODE_9777.p1	4_SRR1821933_NODE_23610.p1	1_SRR5040251_NODE_6731.p1	17_SRR5137193_NODE_12165.p1	CAH1403940.1	Nlug21523-PA	OFAS001541-PA	10_SRR2496647_NODE_9750.p1	7_SRR2496649_NODE_27702.p1	RPRC003875-PA	Rp.chr1.3134	3_SRR5667111_NODE_23701.p1
XP_001943100.1	18_SRR2051470_NODE_6082.p1	XP_018914726.1	4_SRR1821901_NODE_6312.p1	XP_014245666.1	Dcitr16132.1	NP_524776.1	6_SRR5040256_NODE_1575.p1	GBUE008412-PA	8_SRR1821921_NODE_1501.p1	11_SRR5137185_NODE_272.p1	XP_014294482.1	13_SRR1821925_NODE_554.p1	15_SRR19540506_NODE_6094.p1	4_SRR1821933_NODE_2738.p1	1_SRR5040251_NODE_3096.p1	17_SRR5137193_NODE_8734.p1	CAH1403932.1	Nlug24230-PA	OFAS001552-PA	10_SRR2496647_NODE_461.p1	7_SRR2496649_NODE_5632.p1	RPRC013331-PA	Rp.chr1.3355	3_SRR5667111_NODE_866.p1
XP_001943603.2	18_SRR2051470_NODE_2695.p1	XP_018916421.1	4_SRR1821901_NODE_8562.p1	XP_014241253.1	Dcitr13055.1	NP_648273.1	6_SRR5040256_NODE_431.p1	GBUE008630-PA	8_SRR1821921_NODE_2376.p1	11_SRR5137185_NODE_2724.p1	XP_014294235.1	13_SRR1821925_NODE_9484.p1	15_SRR19540506_NODE_3847.p1	4_SRR1821933_NODE_12097.p1	1_SRR5040251_NODE_1921.p1	17_SRR5137193_NODE_2464.p1	CAH1389828.1	Nlug07468-PA	OFAS012076-PA	10_SRR2496647_NODE_5288.p1	7_SRR2496649_NODE_8660.p1	RPRC009950-PA	Rp.chr2.1778	3_SRR5667111_NODE_3318.p1
XP_001944506.1	18_SRR2051470_NODE_2437.p1	XP_018908690.1	4_SRR1821901_NODE_16552.p1	XP_014256355.1	Dcitr08314.1	NP_611544.1	6_SRR5040256_NODE_3655.p1	GBUE009380-PA	8_SRR1821921_NODE_7616.p1	11_SRR5137185_NODE_5243.p1	XP_014275590.1	13_SRR1821925_NODE_15935.p1	15_SRR19540506_NODE_14500.p1	4_SRR1821933_NODE_26727.p1	1_SRR5040251_NODE_2371.p1	17_SRR5137193_NODE_848.p2	CAH1392910.1	Nlug03478-PA	OFAS013954-PA	10_SRR2496647_NODE_11289.p1	7_SRR2496649_NODE_20309.p1	RPRC011363-PA	Rp.chrX.0300	3_SRR5667111_NODE_7088.p1
XP_001945038.1	18_SRR2051470_NODE_25580.p1	XP_018913026.1	4_SRR1821901_NODE_9567.p1	XP_014256579.1	Dcitr13764.1	NP_511153.1	6_SRR5040256_NODE_13267.p1	GBUE015416-PA	8_SRR1821921_NODE_20653.p1	11_SRR5137185_NODE_16776.p1	XP_014284044.1	13_SRR1821925_NODE_27672.p1	15_SRR19540506_NODE_20360.p1	4_SRR1821933_NODE_19580.p2	1_SRR5040251_NODE_17736.p1	17_SRR5137193_NODE_15466.p1	CAH1388698.1	Nlug08442-PA	OFAS011970-PA	10_SRR2496647_NODE_14304.p1	7_SRR2496649_NODE_34211.p1	RPRC003751-PA	Rp.chr2.1126	3_SRR5667111_NODE_9468.p1
XP_001945437.1	18_SRR2051470_NODE_4648.p1	XP_018904017.1	4_SRR1821901_NODE_12191.p1	XP_014242844.1	Dcitr13635.1	NP_648895.1	6_SRR5040256_NODE_4007.p1	GBUE016061-PA	8_SRR1821921_NODE_6925.p1	11_SRR5137185_NODE_3332.p1	XP_014273543.1	13_SRR1821925_NODE_12707.p1	15_SRR19540506_NODE_8468.p1	4_SRR1821933_NODE_13268.p1	1_SRR5040251_NODE_2839.p1	17_SRR5137193_NODE_2954.p1	CAH1389789.1	Nlug21282-PA	OFAS008554-PA	10_SRR2496647_NODE_7388.p1	7_SRR2496649_NODE_17751.p1	RPRC015309-PA	Rp.chr2.2203	3_SRR5667111_NODE_2780.p1
XP_001946109.2	18_SRR2051470_NODE_4121.p1	XP_018915410.1	4_SRR1821901_NODE_7874.p1	XP_014255526.1	Dcitr16396.1	NP_611300.2_15129	6_SRR5040256_NODE_2747.p1	GBUE004670-PA	8_SRR1821921_NODE_4379.p1	11_SRR5137185_NODE_1874.p1	XP_014270398.1	13_SRR1821925_NODE_5114.p1	15_SRR19540506_NODE_8388.p1	4_SRR1821933_NODE_9370.p1	1_SRR5040251_NODE_1686.p1	17_SRR5137193_NODE_3002.p1	CAH1400640.1	Nlug00028-PA	OFAS010706-PA	10_SRR2496647_NODE_5684.p1	7_SRR2496649_NODE_14626.p1	RPRC001819-PA	Rp.chr5.0587	3_SRR5667111_NODE_2716.p1
XP_001946141.1	18_SRR2051470_NODE_1867.p1	XP_018903915.1	4_SRR1821901_NODE_8019.p1	XP_014251559.1	Dcitr07755.1	NP_649304.1	6_SRR5040256_NODE_2204.p1	GBUE010134-PA	8_SRR1821921_NODE_3424.p1	11_SRR5137185_NODE_1604.p1	XP_014284980.1	13_SRR1821925_NODE_9077.p1	15_SRR19540506_NODE_6759.p1	4_SRR1821933_NODE_7839.p1	1_SRR5040251_NODE_1554.p1	17_SRR5137193_NODE_1159.p1	CAH1390163.1	Nlug12079-PA	OFAS014008-PA	10_SRR2496647_NODE_4798.p1	7_SRR2496649_NODE_13973.p1	RPRC013368-PA	Rp.chr2.0805	3_SRR5667111_NODE_2137.p1
XP_001948200.1	18_SRR2051470_NODE_7882.p1	XP_018900117.1	4_SRR1821901_NODE_2416.p1	XP_014243911.1	Dcitr08712.1	NP_649602.2_23696	6_SRR5040256_NODE_7333.p1	GBUE007600-PA	8_SRR1821921_NODE_4502.p1	11_SRR5137185_NODE_8696.p1	XP_014291329.1	13_SRR1821925_NODE_8982.p1	15_SRR19540506_NODE_14460.p1	4_SRR1821933_NODE_20853.p1	1_SRR5040251_NODE_9666.p1	17_SRR5137193_NODE_7307.p1	CAH1391335.1	Nlug14191-PA	OFAS012298-PA	10_SRR2496647_NODE_11561.p1	7_SRR2496649_NODE_11207.p1	RPRC014899-PA	Rp.chr2.0099	3_SRR5667111_NODE_6930.p1
XP_001948813.1	18_SRR2051470_NODE_7626.p1	XP_018903146.1	4_SRR1821901_NODE_2746.p1	XP_014256772.1	Dcitr06756.1	NP_001356926.1	6_SRR5040256_NODE_12832.p1	GBUE000189-PA	8_SRR1821921_NODE_10595.p1	11_SRR5137185_NODE_19986.p1	XP_014273514.1	13_SRR1821925_NODE_2329.p1	15_SRR19540506_NODE_3202.p1	4_SRR1821933_NODE_11846.p1	1_SRR5040251_NODE_11137.p1	17_SRR5137193_NODE_7422.p1	CAH1392664.1	Nlug17539-PA	OFAS013108-PA	10_SRR2496647_NODE_9128.p1	7_SRR2496649_NODE_4102.p1	RPRC000529-PA	Rp.chrX.0784	3_SRR5667111_NODE_3007.p1
XP_001949211.1	18_SRR2051470_NODE_1561.p1	XP_018896640.1	4_SRR1821901_NODE_2676.p1	XP_014241605.1	Dcitr01883.1	NP_733319.1	6_SRR5040256_NODE_8436.p1	GBUE012918-PA	8_SRR1821921_NODE_22872.p1	11_SRR5137185_NODE_242.p1	XP_014282819.1	13_SRR1821925_NODE_2296.p1	15_SRR19540506_NODE_2016.p1	4_SRR1821933_NODE_17672.p1	1_SRR5040251_NODE_1648.p1	17_SRR5137193_NODE_5611.p1	CAH1404860.1	Nlug19676-PA	OFAS014372-PA	10_SRR2496647_NODE_1373.p1	7_SRR2496649_NODE_2801.p1	RPRC002967-PA	Rp.chr4.0849	3_SRR5667111_NODE_4499.p1
XP_001949488.1	18_SRR2051470_NODE_7309.p1	XP_018916645.1	4_SRR1821901_NODE_15472.p1	XP_014244694.1	Dcitr12835.1	NP_610620.1	6_SRR5040256_NODE_6994.p1	GBUE008341-PA	8_SRR1821921_NODE_9757.p1	11_SRR5137185_NODE_5857.p1	XP_014278063.1	13_SRR1821925_NODE_17837.p1	15_SRR19540506_NODE_12747.p1	4_SRR1821933_NODE_19726.p1	1_SRR5040251_NODE_4426.p1	17_SRR5137193_NODE_4762.p1	CAH1408148.1	Nlug02746-PA	OFAS011754-PA	10_SRR2496647_NODE_10291.p1	7_SRR2496649_NODE_23630.p1	RPRC015282-PA	Rp.chr1.2536	3_SRR5667111_NODE_3246.p1
XP_001950511.1	18_SRR2051470_NODE_21178.p1	XP_018904357.1	4_SRR1821901_NODE_25442.p1	XP_014255852.1	Dcitr13597.1	NP_649749.2_24124	6_SRR5040256_NODE_11522.p1	GBUE011322-PA	8_SRR1821921_NODE_18118.p1	11_SRR5137185_NODE_14989.p1	XP_014275690.1	13_SRR1821925_NODE_23955.p1	15_SRR19540506_NODE_15468.p1	4_SRR1821933_NODE_1421.p2	1_SRR5040251_NODE_18735.p1	17_SRR5137193_NODE_16437.p1	CAH1407898.1	Nlug10894-PA	OFAS011992-PA	10_SRR2496647_NODE_16364.p1	7_SRR2496649_NODE_33373.p1	RPRC005381-PA	Rp.chr1.1812	3_SRR5667111_NODE_9947.p1
XP_001950534.1	18_SRR2051470_NODE_18427.p1	XP_018915029.1	4_SRR1821901_NODE_9153.p1	XP_014248156.1	Dcitr10879.1	NP_001097001.1	6_SRR5040256_NODE_4610.p1	GBUE012838-PA	8_SRR1821921_NODE_477.p1	11_SRR5137185_NODE_3068.p1	XP_014284908.1	13_SRR1821925_NODE_4055.p1	15_SRR19540506_NODE_8549.p1	4_SRR1821933_NODE_15604.p1	1_SRR5040251_NODE_3751.p1	17_SRR5137193_NODE_4357.p1	CAH1396585.1	Nlug13776-PA	OFAS012888-PA	10_SRR2496647_NODE_6217.p1	7_SRR2496649_NODE_3350.p2	RPRC012919-PA	Rp.chr3.0595	3_SRR5667111_NODE_4111.p1
XP_001951340.1	18_SRR2051470_NODE_4681.p1	XP_018902766.1	4_SRR1821901_NODE_1587.p1	XP_014252806.1	Dcitr04154.1	NP_477388.1	6_SRR5040256_NODE_4012.p1	GBUE006912-PA	8_SRR1821921_NODE_3502.p1	11_SRR5137185_NODE_1526.p1	XP_024220030.1	13_SRR1821925_NODE_12346.p1	15_SRR19540506_NODE_5613.p1	4_SRR1821933_NODE_4398.p1	1_SRR5040251_NODE_7040.p1	17_SRR5137193_NODE_3531.p1	CAH1406174.1	Nlug27376-PA	OFAS001596-PA	10_SRR2496647_NODE_5174.p1	7_SRR2496649_NODE_7784.p1	RPRC009187-PA	Rp.chr4.1049	3_SRR5667111_NODE_2848.p1
XP_001951753.1	18_SRR2051470_NODE_6595.p1	XP_018907861.1	4_SRR1821901_NODE_12841.p1	XP_014259629.1	Dcitr17747.1	NP_608549.2_5674	6_SRR5040256_NODE_5078.p1	GBUE003450-PA	8_SRR1821921_NODE_8276.p2	11_SRR5137185_NODE_3188.p1	XP_014282089.1	13_SRR1821925_NODE_14628.p1	15_SRR19540506_NODE_11300.p1	4_SRR1821933_NODE_3372.p1	1_SRR5040251_NODE_1170.p2	17_SRR5137193_NODE_5943.p1	CAH1396195.1	Nlug29226-PA	OFAS012587-PA	10_SRR2496647_NODE_5394.p1	7_SRR2496649_NODE_12819.p1	RPRC013782-PA	Rp.chr3.2392	3_SRR5667111_NODE_3476.p1
XP_003244213.1	18_SRR2051470_NODE_212.p1	XP_018907577.1	4_SRR1821901_NODE_339.p1	XP_024084947.1	Dcitr05155.1	NP_611095.1	6_SRR5040256_NODE_202.p1	GBUE017767-PA	8_SRR1821921_NODE_214.p1	11_SRR5137185_NODE_117.p1	XP_014288289.1	13_SRR1821925_NODE_690.p1	15_SRR19540506_NODE_211.p1	4_SRR1821933_NODE_561.p1	1_SRR5040251_NODE_132.p1	17_SRR5137193_NODE_182.p1	CAH1399392.1	Nlug14155-PA	OFAS010064-PA	10_SRR2496647_NODE_174.p1	7_SRR2496649_NODE_3363.p1	RPRC008557-PA	Rp.chr5.1455	3_SRR5667111_NODE_176.p1
XP_003247963.1	18_SRR2051470_NODE_26936.p1	XP_018915184.1	4_SRR1821901_NODE_4657.p2	XP_014255226.1	Dcitr08593.1	NP_524380.1	6_SRR5040256_NODE_9588.p1	GBUE001756-PA	8_SRR1821921_NODE_14118.p1	11_SRR5137185_NODE_17673.p1	XP_014287252.1	13_SRR1821925_NODE_42336.p1	15_SRR19540506_NODE_28543.p1	4_SRR1821933_NODE_23918.p1	1_SRR5040251_NODE_16903.p1	17_SRR5137193_NODE_15351.p1	CAH1392291.1	Nlug14627-PA	OFAS003318-PA	10_SRR2496647_NODE_20727.p1	7_SRR2496649_NODE_25903.p1	RPRC013390-PA	Rp.chr2.2833	3_SRR5667111_NODE_17022.p1
XP_008181408.1	18_SRR2051470_NODE_9959.p1	XP_018898011.1	4_SRR1821901_NODE_17466.p1	XP_024081989.1	Dcitr11362.1	NP_570020.1	6_SRR5040256_NODE_7525.p1	GBUE018922-PA	8_SRR1821921_NODE_12521.p1	11_SRR5137185_NODE_7688.p1	XP_014272490.1	13_SRR1821925_NODE_22179.p1	15_SRR19540506_NODE_14978.p1	4_SRR1821933_NODE_24426.p1	1_SRR5040251_NODE_10206.p1	17_SRR5137193_NODE_8871.p1	CAH1400971.1	Nlug07080-PA	OFAS012694-PA	10_SRR2496647_NODE_11672.p1	7_SRR2496649_NODE_26205.p1	RPRC004362-PA	Rp.chr1.2696	3_SRR5667111_NODE_7978.p1
XP_008186734.1	18_SRR2051470_NODE_3493.p1	XP_018907868.1	4_SRR1821901_NODE_6740.p1	XP_014255396.1	Dcitr05056.1	NP_996470.2_3822	6_SRR5040256_NODE_2672.p1	GBUE003194-PA	8_SRR1821921_NODE_2008.p1	11_SRR5137185_NODE_2084.p1	XP_014284059.1	13_SRR1821925_NODE_9815.p1	15_SRR19540506_NODE_2916.p1	4_SRR1821933_NODE_7540.p1	1_SRR5040251_NODE_1915.p1	17_SRR5137193_NODE_1854.p1	CAH1393437.1	Nlug14092-PA	OFAS011474-PA	10_SRR2496647_NODE_3436.p1	7_SRR2496649_NODE_4280.p1	RPRC005124-PA	Rp.chrX.1070	3_SRR5667111_NODE_885.p1
XP_016659427.1	18_SRR2051470_NODE_2308.p1	XP_018906175.1	4_SRR1821901_NODE_5067.p1	XP_014256412.1	Dcitr12141.1	NP_723725.1	6_SRR5040256_NODE_1599.p1	GBUE001676-PA	8_SRR1821921_NODE_2997.p1	11_SRR5137185_NODE_1481.p1	XP_014284133.1	13_SRR1821925_NODE_8273.p1	15_SRR19540506_NODE_5971.p1	4_SRR1821933_NODE_5553.p1	1_SRR5040251_NODE_1362.p1	17_SRR5137193_NODE_1225.p1	CAH1402723.1	Nlug19721-PA	OFAS011243-PA	10_SRR2496647_NODE_3043.p1	7_SRR2496649_NODE_11963.p1	RPRC010725-PA	Rp.chr1.2030	3_SRR5667111_NODE_1676.p1
XP_016662868.1	18_SRR2051470_NODE_43406.p1	XP_018903861.1	4_SRR1821901_NODE_12149.p1	XP_014253439.1	Dcitr04024.1	NP_611016.2_14184	6_SRR5040256_NODE_4479.p1	GBUE008273-PA	8_SRR1821921_NODE_8813.p1	11_SRR5137185_NODE_10966.p1	XP_014287476.1	13_SRR1821925_NODE_429.p1	15_SRR19540506_NODE_9792.p1	4_SRR1821933_NODE_12663.p1	1_SRR5040251_NODE_13610.p1	17_SRR5137193_NODE_5236.p1	CAH1391895.1	Nlug09308-PA	OFAS013464-PA	10_SRR2496647_NODE_6739.p1	7_SRR2496649_NODE_14856.p1	RPRC014400-PA	Rp.chr2.0971	3_SRR5667111_NODE_3654.p1
XP_016663633.1	18_SRR2051470_NODE_4545.p1	XP_018899702.1	4_SRR1821901_NODE_10570.p1	XP_014249925.1	Dcitr09617.1	NP_001262354.2_24138	6_SRR5040256_NODE_3234.p1	GBUE016768-PA	8_SRR1821921_NODE_5662.p1	11_SRR5137185_NODE_2465.p1	XP_014291444.1	13_SRR1821925_NODE_11476.p1	15_SRR19540506_NODE_8942.p1	4_SRR1821933_NODE_11278.p1	1_SRR5040251_NODE_2704.p1	17_SRR5137193_NODE_2026.p1	CAH1394329.1	Nlug05312-PA	OFAS004264-PA	10_SRR2496647_NODE_3658.p1	7_SRR2496649_NODE_15429.p1	RPRC010194-PA	Rp.chrX.1098	3_SRR5667111_NODE_3202.p1
XP_016664183.1	18_SRR2051470_NODE_9854.p1	XP_018903300.1	4_SRR1821901_NODE_4602.p1	XP_014249613.1	Dcitr13788.1	NP_995733.2_10663	6_SRR5040256_NODE_802.p1	GBUE000260-PA	8_SRR1821921_NODE_470.p1	11_SRR5137185_NODE_621.p1	XP_014288566.1	13_SRR1821925_NODE_2130.p1	15_SRR19540506_NODE_3468.p1	4_SRR1821933_NODE_3878.p1	1_SRR5040251_NODE_1866.p1	17_SRR5137193_NODE_2765.p1	CAH1391855.1	Nlug21351-PA	OFAS013538-PA	10_SRR2496647_NODE_2464.p1	7_SRR2496649_NODE_15791.p1	RPRC005796-PA	Rp.chr2.2626	3_SRR5667111_NODE_11452.p1
XP_029344844.1	18_SRR2051470_NODE_24510.p1	XP_018914934.1	4_SRR1821901_NODE_24201.p1	XP_014250937.1	Dcitr04730.1	NP_609803.1	6_SRR5040256_NODE_7178.p2	GBUE003385-PA	8_SRR1821921_NODE_18957.p1	11_SRR5137185_NODE_2588.p1	XP_014287866.1	13_SRR1821925_NODE_44062.p2	15_SRR19540506_NODE_26530.p1	4_SRR1821933_NODE_37990.p1	1_SRR5040251_NODE_11605.p1	17_SRR5137193_NODE_18729.p1	CAH1407112.1	Nlug01071-PA	OFAS002679-PA	10_SRR2496647_NODE_19101.p1	7_SRR2496649_NODE_40565.p1	RPRC013631-PA	Rp.chr1.2296	3_SRR5667111_NODE_21148.p1

## Sheet: Fig 4
Figure 4 Seuences of insects and bacteria HESPs
>RpHESP9
MTGILPLCLLLLAANPILSLSIRQVSHGSVGIGLESGQSSQSSESSETSSSQSESSDSFSEDEENSSDDQQDLYSEGSVNEGAVVHGQGLSLSSLHSGRIPLTVSSSSSQSSSFSGHASSPGSQTVKKVVSHSSSTSSSQGSDGVKSSSSTSSKLSKKLIAKPGKSALSKTLSHSSSSLSGSGDDDVVKTSTSSKLSKAVLAKPGKAALAKTITHSNSVSGRGNSGVPASSTNSKVSKALVATPKGATFAKSVSHTSKSSAQGEGSPSSSSSSSSSTSTSSSSSSSQPGTSSTTGTSGNSGTTTVSKSSGTLPSGASVTTILAQSKKPSVKKSKFGLIVSTKPSVGGTTSVSSNTATTSSPSSGGDGPNVVSSSSSSSSSSTSSDSETPLGGSTSVSES…
>RpHESP8
MRFSLVILCLALVGSSFAWRSVGLYGSQVSQGLSSRQLAAQQAEQQSAQEQSESSQSEQSEQSEQAEEESYSADESLDASSNALNAGYSAQSGVASTGGVWLGGNSIGSASARSAYAGAANSASARSAAAKRSSKKSSKKASSSKKSSSSKSSSSKSSSISSSQQSILQQAGISTSTLSVLARSGISTSDVLTLVDYGLVGRDILSLVKVGLRTNDIISLTNLGLASSQIVTLRKCGLTTSNVLSVIDAGLTTSDLISVVKVGVPATRIVSLATQGLSAQEIISAWSSASKSSRSSSSSSSSQTASASSNAASSKASSSQSASSSSSSSSSSQQAILKQAGITSSTLSVLSRSGISTNEVLTLVNNGLVGQDILSLAQVGLKTRQIISLTNVGLAVPQI…
>RpHESP7
MRFSLVILCLALVGNAYSFRAISGYASQVNQGLSSRQLAAQQAAQEQSESSQSEQSEQSEQAEEESYSNDESYDASSNALNAGYSAQSGVASSGSWLGGGSVGSASARSAYAGAANSASARSAAAKRSSKKSSKKASSSKKSSSSKSSSSKSSSISSSQQSILQQAGISTSTLSVLARSGISTSDVLTLVDYGLVGRDILSLVKVGLRTNDIISLTNLGLASSQIVTLRKCGLTTSNVLSVIDAGLTASDLISVVKVGVPATRIVSLATQGLSAQEIISAWSSASKSSRSSSSSSSSQTASASSNAASSKASSSQSASSSSSSSSSSQQAILKQAGITSSTLSVLSRSGISTNEVLTLVNNGLVGRDILSLAQVGLKTRQIISLTNVGLAVPQIVTLTR…
>RpHESP6
MRFSLVILCLALVGNAYSFRAISGYASQVSQGLSSRQLAAQQQSAQEQSESSQSEQSEQSEQAEEESYSADESLDASTNALNAGYSAQSGVASSGSWLGGGSIGSASARSAYAGAANSASARSAAAKRSSKKSSKKASSSKKSSSSKSSSSKSSSISSSQQSILQQAGISTSTLSVLARSGISTSDVLTLVDYGLVGRDILSLVKVGLRTNDIISLTNLGLASSQIVTLRKCGLTTSNVLSVIDAGLTASDLISVVKVGVPATRIVSLATQGLSAQEIISAWSSASKSSRSSSSSSSSQAASASSNAASSKASSSQSASSSSSSSSSSQQAILKQAGITSSTLSVLSRSGISTNEVLTLVNNGLVGQDILSLAQVGLKTRQIISLTNVGLAVPQIVTLT…
>RpHESP5
MRFSLALLCLALVGNAYSFQVLSGGSSYASQVNQGLSSRQLAAQQAQQQSAQEQSESSQSEQSEQSEQAEEESYSADESLDASSNALNAGYSAQSGVASSGSWLGGGSVGSASARSAYAGAANSASARSAAAKRSSKKSSKKASSSKKSSSSKSSSSKSSSISSSQQSILQQAGISTSTLSVLARSGISTSDVLTLVDYGLVGRDILSLVKVGLRTNDIISLTNLGLASSQIVTLRKCGLTTSNVLSVIDAGLTASDLISVVKVGVPATRIVSLATQGLSAQEIISAWSSASKSSRSSSSSSQTASASSNAASSKASSSQSASSSSSSSSSSQQAILKQAGITSSTLSVLSRSGISTNEVLTLVNNGLVGQDILSLAQVGLKTRQIISLTNVGLAVPQI…
>RpHESP4
MRFSLVILCLALVGSSFAWRSVGLYGSQVNQGLSSRQLAAQQAQQQSAQEQSESSQSEQSEQSEQAEEESYSADESLDASSNALNAGYSAQSGVASSGAWLGGGSVGSASARSAYAGAANSASARSAAAKRSSKKSSKKASSSKKSSSSKSSSSKSSSISSSQQSILQQAGISTSTLSVLARSGISTSDVLTLVDYGLVGRDILSLVKVGLRTNDIISLTNLGLASSQIVTLRKCGLTTSNVLSVIDAGLTTSDLISVVKVGVPATRIVSLATQGLSAQEIISAWSSASKSSRSSSSSSSSSKASGSSSAKASGSSSAKASGSSSAKASGSSSGKASGSSSARASGASSAKASGASSSKAVAGSKASASKASASKSSSSNASASKASSSQSSSSSSQQT…
>RpHESP3
MTMRASVIILCLALCGSAYSYSVISTGGWGSQASQGLSASQLAAQSSQYEEKAESSQSEPSEHSQQSEQSESSNESYDASANAINAAYAGASSQGAVIGGGSVAGGSSYAGAANSAAARSAASRRSSASSSKQSASSKSSSSKSSSSASSYISSSQQSILQQAGITSSTLSVLARSGISSSDCITLVQNGLVANDILSLAKIGLRSQEIISLTNVGLAAEHIVTLTKSGFTSSNLLTVINAGISTNDLLSIVKIRAPAQRVVTLVQEGYSAQDIISFFQRTSQSTKASSGSLTRSSSSASASASAAASAESDASSSSQAKSSAAAKAKSSAAAKAKSAASSTANAAATAKAKSASSAQAKAAAASKAKAAAASKAKAAVAAKAKSAASAKAAASAKARS…
>RpHESP2
MNRAILFLFLFVVAVALAQKCGDCQKKKEVQQKPAPCGGGEGGCKNKPSPRGGSGGCQKDKPKKPSCDGGKGCQKKDKSQKPPCDGGKGGCQKKGDQPKPCGGGKGGCQKKDNQQKPGPGGEGQKKKPAAPCKGDGSQKKDNGQKPKPAPNGGKQQGQGKGPKPKPAPNGGGSKGQDKGQKPKPAPNGGGQQGQGKAPKPRPASNGGGNQGQKGGQEQGSKQSSSAESWSSAKAESSASQSQESSVLSRAGISVSQYSTVLQKAGISHTSIESLLKVGFSGQEIIQLAECGINSNDMIFIKHTGFAVPKFVALAKKGIATTDIISLAKIGFKDNDLVSLVSKGCSSSDLLTLARSGISAGTIVKLSSSSQGVVTNELTSLLQSGYKAQEIQSLCESGFN…
>RpHESP1
MRLCLVIISAVLVGSAVAEIWPSAFGAAQQLNQGAVAAASSRSAQSSSSSAKSASSASSSKSSESSSSSFNAGASGLNVLQAGSAAVRGGVLGVGSASAVGVGGANAAAASAHSHTKSSSQKSESSQSESSSSSSSSSASSFVSHQDAQLQFLHKAGLTSPEISILIQSGFPRSDLVTLVKNGLVVDEILAISKTGLLTDDIITLKKLGLSCKEIVALTKAGFRSPDLFALNRAGYAASQLLTLAGNGFSAIDISSLANSGIAANDLISLAKEGFVANDISFLRSSSLNVNDILTLSKAGFKSSKLLSVAKSGVVTSDLLVLVRSGLLACDILSLIENKLATREIIHLTKAGFKTNDLLSVLKSGWASNDLISLVNSGLGASDLLILQRSGINCKELLS…
>OfHESP3
LAQQSGYAKQSQSSSSSSSSHHSSSSSSESSESTHLDNSGFHQIGGNAVSGGIGVAGGIGGAGGIGGAGGFINGAGLIRNGASSQGISRSASSSSKKSQSSSSSSSSSSSSSSSSSSSALHHEEAGHLQVLQRAGFLSSDIALLRQSGFSKADLVSLIENGLALQEVLSLAKLGIFARDIISLRRAGLAVKDLISLHSCGFNAEKILSIIRQGIVAQELISLAQAGFAYNYLSTLSRSGFVARDLLALINLGISAKDISSLALIGLKAAQIQNLIKIGYKSIDVSFLVKSGLTVNDIISLTQAHIAASEVLSLVRAGFVTKEILVLHRAGFKHVQLESILKLGYTANELVLLVNNGLTASEIITLTKARVASKDIISIISSGTAVNELLSLINSGFSGS…
>OfHESP4
MRPTHLLFLFALAGSAYGGLIAAAGSQYANYGSAYGAASQSASSQSSQISKSESYEAQEQSQEQIQQSQYAANDANSAGSGYVGQNAYGVNIANGGYNAASAANSASGASSARRSYSKSEKSSKSEASSSSSESQSSESSQYSAFQQYGIASSQISILQKAGISINDVSNLANSGLAGSEIVTLAGCGFKSNEISSLVQYGFAASQLVSLSKVGYSASDLLLLSNARFSIQDTLDVSRYLSAARVISLAKSGYNAQRIISYAKSSSSSQSEKNSSSKSSSSAKQETSNASSKSSSAQSSKSSSSKVEQSFQQYGISSSQVNYLQRVGISVQDVSALVKNGLSSSDIISLAKIGLNRNSIQTLKKSGLAVSQLISLNKFGFSANDILLINKSGFSSKDVI…
>OfHESP1
MRFLLVITLCVALFGSALSLSLGQLGQQSWGSWGGIQSDIRYWPDSENVDADSLLCIDIVDLISDMADLAEVQKKDPNIMNLRIDVYGISRECQRSLCVDAGHQGLPHVRMPDTRLRNGVWRTSACTGHNGRTRRAQSSSSSQSSQASQSSQSSSAQSAQSSAAQSAQSNSAQSIQAGSSNAAGVSVVGAAQSQSASGRTAGNSAAASSSSAGIASSASAQSAAAKSSRASQSSQSSQSQSSQASQASQSSSSQQSSLIRAGLSTTQISQLSRLGFASNDLLSLVNNGLVANEILSLARSGLRSQQIVSLCSLGLAAPQIISLNRFGLSADSILSLAQSGSSVQEILSLTRIGLPAARIVSLASSGLSASQIISQSQSSRSSSSRSQSSKKASSSSSSS…
>OfHESP2
MQSQALEDNQSSSRSEKSEAQSEEQSEESSEESSSAEEAANSGWASNNGWASNNGWASSSGGLGIGIRGGQIGAISQSANNAASRNSASSRRASRKAKSSKKSSSSSSSSSSSSQQASSSRQQQILQQAGFSVQQVSQLSRLGFANNDLLLLVDNGLVANDIISLARIGLRSREISSLCSLGLAAQQIIGLNNWGLSASNILSLAQSGSSAQEILSLTRIGLPSSRIISLANSGLSASQIISSARRAQSSSSSQSSQASQSSQSSSAQSAQSSAAQSAQSNSAQSVQAGSSNAAGVSVVGAAKSRSIAGRAAGTSAAASSSSAGIASSASAQSAAAKSSRASQSSQSSQSQSSQASQASQSSSSQQSSLIRAGLSTTQISQLSRLGFASNDLLSLVNNG…
>PaHESP1
MTASRQQLAVLCLALLGTAGAHWLGASEVGGSAAQLGHASAASSKSFSSKSSSSHSSSSQSHSSESSHYVGAAGHHGVHGAQAGGFLYGSGVGGVGSSAAINAAQVGAASAQSRSSSSKSSSSSQSSSSHSSSSYTSQQNVKLVRLQKAGFSNSQVSLLVQSGYTKTEIISLLDDGLVVDEILSLSKLGLVAKDIFTLRKSNFIAQDIISLCSTGFRTTDLVTLVRSGFVASDLLSLTKAGLVSNDIIFLSRSGLNSKDLLSLTGLGIVANDINSLISVGLTAPDIISLCKVGFKSTDLLSLVKTGFVANDLLTLTRSGLIVNDIVSLGRSGIVPKDLLSLTGLGIIPNDIISLHSAGVAATDILSLYGVGFKSTDILTLVRSGFVASDLITLTKSGLF…
>PaHESP2
MQISIIIFAAVLVCCMATCPPKGSNKPCSCSKKSGGCKSKSQSNSQSNSLSAVLSKARISSEQYSQLTQVGITQQDISTLVQYGIVGNDIVSLAECGVRTDDVVALAQVGLVARQICSVKQVGVAVPEVVTLVDAGFASDDIVSLVQRGCAAGDLISLSRNGFRAEDIISLSRTTSGVITEELLSLTRVGFNAEQVLPLCNAGFSSKQLISLTSVGYAPVDIVTISRSGLSVNDVIKVSQCGLEPARVVSLVQSGHSASQIVSYSYSSKSSSSKKSSAKSSSTQSEESAASSSSSSAMKYGARSGAVSAGYRVKGRKAACKVC
>PaHESP3
MLNVQYSAAFLDDDGLSSQRSSIQVGGRAASGRRSSSTSSKSSTSHSHSHSQQSESVSSNSGSSFGLSSSQGGFSSGGDLGLSSVSGSGRSQSGSRSRASGRSQSSQVLSFLRHAGFTKPQISTLSRLGIPRIEVIGLLEHGLTSRDILSLANIGLRTTEISSLADIGLAAPEIVSLTKVGFSAPQLFTISKAGFDALDIVRVGLCGLPAKRVVSLVRSGYTVPEILSLTESKPNVRQVAETLPKLKDVQRKANARRGQPSLKRPQVSTPKVPEPINSRWDSNEDNNQRPQSLPSEDNYVDDIIVEPELVPQVSQPVIQSSQSVSTSSSSVSAPSIPEINNPVESNNVVNAEVRESPVLRQPVSPKSPTRVSEASTVDAPVSPQPVASESSPSRPRSNR…
>PaHESP4
MKTTLVLALCLALFGSAYSHIGWGGAASQYGQASAARQAARAASSQKSESSSSQSEQSESSSSDEAYAANAGYSGLASEAVDVGGYAVGGNVIGVGSVGAVRSGAASQLAANAARKSLSRSSKSSKSSKSVSSSSSSSSSYEASASSQQSAVLQRAGFTSSQVSLLANLGLPTTEVVSLVEYGLPSNDIISLARVGLRTNQIVSLTSIGLAAPQIVRLTRVGFSAADLIGISRAGLSAQEIVTVGRCGLAANKVVSLVNNGYSASDIVSVARRSSSSRSSASQSSQSSSAQSSEASSASASEAASVGVSGASAVRAGASVAAPAVRSIRAKAVAGAAVGRKAAAVGKQTAAVAKKAVSSKKAASSSRQASSQSSSSQSSQSSSSSSESVALSRAGISTS…
>PaHESP5
MRTSVVILCVVALVGHSAAALIKSAQYAAQLNEASSLTAKQAAEAKIAEQTSRSHSSHSQSEESESHSTEEEYSADARYAAQAGHYGQTSQHRAYGLIRPLGYSSVGALGGSAAQYYGSQYGAQSSGLRSVSRRSKSSSSRKSSSSSYSSSHESTLSTIQQSAYLQKAGFSSSQISYLGSVGLPTSDLVVLVDYGLPNNDILSLANEGLRKEQIISLTNIDILLVGKCGLPAAKVLSLANSGYSASDITTYVSKKSSSSSSSQSSSLRTEASQSAATQAAVAGSTEAKLDSSFPVPAVRSIRAKKVTGASAKNVALSEQAASSVSQSASSTYESSQSSTYESSETYVIKKAGISSSQLSALHSSGISSKDVVSLVDYGLAGNDIVSLSKVGLRRRDILS…
>PaHESP6
MRTSVLALLVVALFGCTSAYLAAGGYAAQLGHNSAALSARQASASKSASSQQSSSSQSEESESYSSDEGYLAEAGQASHGAYALGGGVGLASVGAVRSGAVRSGVAARQQAARKSVSRSSKSSSSQSSHSSSSSSSYEASASSQQSAVLQRAGFTSSQVSLLANLGLPTTEVVSLVEYGLPSNDIISLARVGLRTNQIISLTDIGLAAPQIVSLTRVGFSAADLIGISRAGLTAQEIVTVGRCGLAANRVVSLVNSGASVSDIVSVARRSSSSRSSASQSSQSSSAESSEASSASSEAASVGVSGASAVSAGAAVAVPAVRSIRAKAVTGAAVGRQAAVSQQAASSRSASSQSASSESSQSSSSSSSSSSESVALSRAGISTSQLSVLARSGISRTDVL…
>OPX890661 MAG: hypothetical protein A4E53_01674 [Pelotomaculum sp PtaBBin104]
MKRLLLGLWLVLLMPGLVFAQVDTKLSDLTELATTPADSDEFYVNDGGTSKKIQYSTLLGTNLLAYQDIAPSANAQTLLGQTFAQMQGSLSIDDIITLTGMAEGSVNLGTFTGTTINDNITIKAALQALETAVEGAGSANIEDDIYGAGWNGDTANGASQNALYDYLIQLDTDADGDIDSLDAALSTSWQTTSGVTHLQTSTDSVIVGSSSNIGKLGVVGDTDEVQIVARGNATQTNNLYEGQQSDGTKVFQVTNNGDITIGDGSAGGSISQKESSSAPTGAAGYGTFYTLDTDPTTPGFVDDDNVAHTLQYGINWSTIDELVLDGINWADHEGIESINWTSIDEVVLDGINWTYYANANGVNWTTVDETKLDGINWDYYAAGGEGVNWDDITELDLTG…
>MBI45497861 hypothetical protein [Candidatus Omnitrophica bacterium]
DDLEALSKTGVNWDDLEALSRTGLTWEDLEALSKTGVNWDDLEALSKTGLNWDDLEALSRTGVNWDDLKSLSRTGVNWDDLEALSKTGLNWDDFEALSKSGVNWDDLEALSKAGMNWDDLEALTTTGVNWDDVKALSRTNINWDDIETMSKTGLNWEDLESLSKTGVNWEDLESLSKTGVNWDDLEALSRTGVNWDDLEALSKTGMNWDDLEALSKTGVNWDDLEALSKSGLNWDDLEALSRTGVNWDDLEALSRTGMNWDDLESLSKTGVNWQDVQALSRTGVNWDDLEALSKTGLNWDDLESLSKTGVNWEDLEALSVTGLNWDDLKTLSRTGVNWDDLEALSRTGVNWDDLKALSRTGLNWDDLEALSRTGVNWDDLEALSKTGVNWEDLEALSKT…
>RLC391261 MAG: hypothetical protein DRH51_07580, partial [Candidatus Coatesbacteria bacterium]
SESGINWRDLQVLSEAGINWEDLQPLSEGGINWLDLQALSESGINWVDLQPMSEAGINWADIQVLSEAGINWIDLQPLSEAGINWGDLQVLSEAGINWLDMQPLSEAGINWQDLQAMSEGGVNWIDLQALSEGGINWVDLQPMSESGINWQDVQSLSESGINWIDLQSMSEAGINWQDLQPLSEAGVNWGDLQVLSEAGINWGDLQAVSESGINWHDIQPLSEGGINWLDIQVLSESGVNWGDLQVLSEGGINWGDIQVLSEAGINWLDIQPLSESGINWQDLQVMSEGGINWQDLQVLSEGGINWVDLQALSESGINWSDLQVVSEGGINWVDLQVLSEGGINWQDIQVLSEGGVNWGDLQVLSESGINWENLRPLTESGINWADLQALSEAGVNWID…
>TEX514551 MAG: hypothetical protein B7C55_05475, partial [Actinomycetales bacterium mxb001]
NWSDLNVLTRAGVNWSDLTVLSESGINWDDLQRMSVSGVNWSDIAVLSEAGVNWGGIKALSEGGVNWLDIGVLSKAGVNWSDLEVLSKAGVNWSDITVLSKAGVNWSDLTVLTRAGVNWSDLQAMSVSAVNWSGIKALSEGGVNWVDIGVLSKAGVNWSDITVLSEAGVNWSDIEVLSKAGVNWSDIGVLSKAGVNWSDITVLSEAGVNWSDLEVLSKAGVNWSDITVLSKAGVNWSDLNVLTRAGVNWSDLEVLSKAGVNWSDIEVLSNAGVNWGDIGELSKAGVNWGDISELSLAGINWSDISSLSNKGVNWDSIRDLSEAGVNWSGIKALSEGGVNWLDIGVLSKAGVNWSDITVLSEAGVNWSDITVLSKAGVNWSDLTVLTRAGVNWSDLQAMS…
>KKS447641 MAG: C-type lectin family member [candidate division CPR1 bacterium GW2011_GWA2_42_17]
MLSDTGINWNDLQVMSEAGVNWSDIDVLSDAGINWNDIQALSTTGINWSDVDVLSDTGINWSDLQELSATGINWSDLDVLSDAGINWNDLQVMSEAGVNWSDMDVLSDTGINWSDLQVMSAAGVNWSDIDVLSDAGINWSDIQSLSTTGINWSDLDVLSDTGVNWSDFQALTTSGVNWSDLDVMSDTGINWADLDVLSDTGINWSDIGSLSTAGINWSDIDVLSDAGVNWSDLQVMSEAGVNWSDIDVLSDAGINWSDIQSMSVTGINWSDLDILSDAGINWNDLQVMSAAGVNWSDIDVLSDTGINWSDLQVMSEAGVNWSDIDVLSDAGINWADMSVMASAGVNWSDFDVLSDAGINWSDLQVMSAAGVNWSDMDVLSDAGINWSDLQSLSTTGINW…
>RLI492441 MAG: hypothetical protein DRP09_20815, partial [Candidatus Thorarchaeota archaeon]
SDAGINWADIDTMSDAGINWADIDVMSDAGINWADINTMSDAGINWADIDVMSDAGINWADIDTMSDAGINWADIDVMSDAGINWADIDTMSDAGINWADLDVMSDAGIDWSDINTLSDAGINWADIDVLSDAGINWADLDVMSDAGINWTSINDMSDAGINWADLDVMSDAGINWADIDTMSDAGINWADIDVMSDAGINWADIDTMSDAGINWADLDVMSDAGIDWSDINTLSDAGINWADIDVLSDAGINWADINTMSDAGINWADLDVMSDAGINWADIDTLSDAGINWADLDVMSDAGINWADINTLSDAGINWADIDVMSDAGINWADLDVMSDAGINWTSINDMSDAGINWADIDTLSDAGINWADIDTLSDAGINWADIDVMSDAGINWAD…
>OGX247331 MAG: hypothetical protein A3D10_06860 [Omnitrophica WOR_2 bacterium RIFCSPHIGHO2_02_FULL_48_11]
MDLDALFETGINWVDIDTLSDAGVNWLDLGVLAGAGINWVDIDTLSDTGINWLDLGVLAGAEINWVDIDVLSDAGINWLDLNALSYTGINWADIDALSDAGVNWLDLGVLAGAGINWIDIDVLSDTGVNWLDLGVLASAGINWVDVDTLSDAGINWLDLDALFDTGINWVDIDTLSDTGINWLDLGVLSYTGINWVDIDTLSDTGVNWLDLDLLSNAGINWVDIDTLSDAGINWLDLDALFETGINWVDIDTLSDAGVNWLDLGVLAGAGINWVDIDTLSDTGINWLDLGVLAGAGINWVDIDVLSDAGINWLDLNALFYTGINWADIDTLSDAGVNWLDLGVLAGAGINWIDIDTLSDTGVNWLDLGVLAGVGINWVDIDTLSDAGINWLDLGVLSYT…
>MCD47279731 MAG: hypothetical protein K8R46_09945, partial [Pirellulales bacterium]
MDIDVMSDTAINWTNVSDLSSTGINWENIGELSDSGINWTNVGDMSSSGINWDSVGEMSDAGVNWVNIGDMSSGGINWDSIGELSDSGVNWTNVGDMSSSGINWDNIWELSDVGINWRDIDVMSDAGINWADIDVLSDAGINWLSVNDMSDAGVNWLDVDVLSDTGINWTNVSDMSTSGVNWDSIGELSDSGVNWLNIGDMSSSGINWDSIGELSDSGVNWVNIGDMSSSGVNWDSIGELSDSGVNWVNVGDMSSSGVNWDNIGELSGAGINWLDIDVMSDTGINWSDIDVLSDRGVNWTSVNDLSDAGINWLDIDVMSDMGINWSDIDVMSDRGINWTSIDDLSNAGINWLDIDMMSDSGINWQDVDVLSDGGVNWVSVSDMSTTGINWENVGELSDA…
>NLE657101 MAG: hypothetical protein GX606_07340, partial [Elusimicrobia bacterium]
MNLENKNKILRLASRLFSVFIINLIIGAAFLSPAFAQFTGGLENGSAGTTIGGDIYVGGSQGGTPSATSASTGSLSYGDATRLAFLVSPSTSKANIVISRQPVVVVLDDNGNVVTGDNSTLITLAIHNNSGDSILEGTTAKTVVNGVARFTDLKMTRGGELYTLSASASGLTAAISDPFDIFPGTGVKYAAVWDDSADAYYFYSWVEADNNRIDIDSGDNDVCYDGYIYSANSTAALATVDLKIYNDEDWCGPDASGTPTWAPSSDQKKDSYFIDLAIYVNGTGLLRTYAPLDLVKPTLEDIRSEINWADITAIKSKTDTINWDDITEILTDTSNINWDDVGVLMSDVTDIKSVTDAMANVNWTDMRRMSEAAIDWAEISSVAAAGINWDDLYLMTQQG…
>RLB682751 hypothetical protein DRH04_06965, partial [Deltaproteobacteria bacterium]
MNTRKITTFIVAFCFALNQCAGLSYASKYTGGGYDGYTKLDVAAAMYYGGPYDGSSSGAYFSDTATGFGTATKLSFTVSPSTSEHYYPFTRQPVVEVQDSGGNLVASDHSTEVTISILNNPGAGTLFGTPGMTVSSGVAAFTDLGIDTAGELYTLKATAPGLESAVSAAFDILPGTGPQAEVIWDDSAGTYQVRAWLVSDFEVVPLDTGDTCSIDIYAPDDTSFSSATSPSMTLNNANDIFTGTWTPSDVHDSYNAYVEIDTGPQVYELWVVFHLIKPAVEAVLDDTSTINWSDVTAIKTSTDTINWSDISSIKTAVGADQDKTAYERAGDILTLIGNYPDTHAADTLFGKIADLKKTIWTDNLEQVNWTDIGELSERGINWSDLAEMAGAGVNWDDLK…
>WP_2225241251 hypothetical protein [Ferrimonas balearica]
MQTKFRLAATAIALSISASSYAMVPWVEKDNEIKGSIPWINYAEQIHQSTSSLNKESVDVNSEVAGIPWIRHAELETAGIPWIRHAETETAGIPWIRHAETETAGIPWIRHAETETAGIPWIRHAELETAGIPWIRHAETETAGIPWIRHAETETAGIPWIRHAELETAGIPWIRHAELETAGIPWIRHAELETAGIPWIRHAELETAGIPWIRHAETETAGIPWIRHAELETAGIPWIRHAETETAGIPWIRHAELETAGIPWIRHAELETAGIPWIRHAETETAGIPWIRHAELETAGIPWIRHAETETAGIPWIRHAEVETAGIPWIRHAETETAGIPWIRHAELETAGIPWIRHAETETAGIPWIRHAEVETAGIPWIRHAELETAGIPWIRHAE…
>WP_2222040631 hypothetical protein [Marinobacter nauticus]
MLTKLRFAVSAVALSISASSFAMVPWVENAEQTKGSIPWIDHTVSTVKQSKATENTIFEFNDETAGIPWIRHVEMDTAGIPWIRHAELETAGIPWIRHAELETAGIPWIRHAELETAGIPWIRHAEMETAGIPWIRHAELETAGIPWIRHAEMETAGIPWIRHAEMETAGIPWIRHAELETAGIPWIRHAELETAGIPWIRHAELETAGIPWIRHAELETAGIPWIRHAEMETAGIPWIRHAEVETAGIPWIRHAEVETAGIPWIRHAEMETAGIPWIRHAELETAGIPWIRHAELETAGIPWIRHAELETAGIPWIRHAELETAGIPWIRHAELETAGIPWIRHAELETAGIPWIRHAEMETAGIPWIRHAELETAGIPWIRHAEFETAGVPWIRHTE…
>WP_2489890191 hypothetical protein [Shewanella gelidimarina]
MKKIINGLVASVAFACSFPVMASSHTIVAEYDKDYSLYQEQAINLAGIPNVKFKPLQTAGIPNVKFKPLQTAGIPNVKFKPLQTAGIPNVKFKPLQTAGIPNVKFKPLQTAGIPNVKFKPLQTAGIPNVKFKPLQTAGIPNVKFKPLQTAGIPNVKFKPLQTAGIPNVKFKPLQTAGIPNVKFKPLQTAGIPNVKFKPLQTAGIPNVKFKPLQTAGIPNVKFTAGIPNVKFKPLQTAGIPNVKFKPLQTAGIPNVKFKPLQTAGIPNVKFKPLQTAGIPNVKFKPLQTAGIPNVKFKPLQTAGIPNVKFKPLQTAGIPNVKFKPLQTAGIPNVKFKPLQTAGIPNVKFKPLQTAGIPNVKFKPLQTAGIPNVKFKPLQTAGIPNVKFKPLQTAGIPNVK…
>WP_2027214381 hypothetical protein [Shewanella schlegeliana]
MKTIIKGLVTTVALACSVSAAASQNSLEVPAYQTSPISEAVYKVLFTGIPHIKYEPLQTAGFPNIKYKPMQTAGFPNIKYKPMQTAGFPHIKYEPMQTAGFPNIKYEPMQTAGFPNIKYEPLQTAGFPNIKYEPMQTAGFPNIKYEPMQTAGFPNIKYEPMQTAGFPNIKYEPMQTAGFPNIKYKPMLTAGFPNIKYEPLQTAGFPNIKYEPMQTAGFPNIKYKPMLTAGFPNIKYEPLQTAGFPNIKYEPMQTAGFPNIKYEPLQTAGFPNIKYEPMQTAGFPNIKYEPMQTAGFPNIKYEPMQTAGFPNIKYEPLQTAGFPNIKYEPMQTAGFPNIKYEPMQTAGFPNIKYEPMQTAGFPNIKYEPLQTAGFPNIKYEPMQTAGFPNIKYEPMQTAG…

## Sheet: Fig 5
Figure 5a. The survival rate after dsRNA treatment.
	day 1	day 2	day 3	day 4	day 5	day 6	day 7	day 8	day 9	day 10	day 11	day 12	day 13	day 14	day 15	Total
dsGFP-1	0	0	0	0	0	0	0	0	1	0	0	0	0	0	0	14
dsGFP-2	0	0	1	0	0	0	0	1	0	0	0	0	0	1	0	15
dsGFP-3	0	0	1	0	0	0	0	0	0	0	0	0	0	0	0	15
dsRpHESP1-1	0	0	0	1	0	2	0	0	0	0	0	1	0	0	1	15
dsRpHESP1-2	0	2	1	1	0	0	0	0	0	0	0	0	0	0	0	13
dsRpHESP1-3	0	1	1	1	0	0	1	0	0	0	0	0	0	0	0	13
dsRpHESP2-1	0	2	0	0	0	0	0	0	0	0	0	0	0	2	1	12
dsRpHESP2-2	0	0	2	0	1	0	0	0	0	0	0	0	0	0	0	13
dsRpHESP2-3	0	0	0	0	1	0	0	0	1	0	0	0	0	0	1	12
dsRpHESP3-1	0	0	1	0	0	3	0	0	0	0	0	0	0	0	0	13
dsRpHESP3-2	0	0	2	0	1	3	0	0	0	0	0	1	0	0	0	15
dsRpHESP3-3	0	0	0	0	0	0	1	1	0	2	1	0	1	0	0	15
dsRpHESP4-8-1	0	1	1	1	0	0	0	0	0	1	0	1	0	0	0	13
dsRpHESP4-8-2	0	2	0	0	0	0	0	0	0	2	0	0	0	0	0	12
dsRpHESP4-8-3	0	1	0	1	2	0	0	0	0	0	0	0	0	0	0	13
dsRpHESP9-1	0	2	2	1	0	0	1	0	0	1	0	1	0	0	0	14
dsRpHESP9-2	0	2	0	1	0	0	3	1	1	0	1	0	1	0	0	13
dsRpHESP9-3	0	2	0	0	0	0	1	0	0	0	0	0	0	1	0	12
Figure 5b. Salivary sheath length after dsRNA treatment
	dsGFP	RpHESP1	RpHESP2	RpHESP3	RpHESP4-8	RpHESP9
R1	495.908	490.007	500.225	724.82	167.63	441.955
R2	453.657	384.22	517.795	766.045	208.238	507.555
R3	482.7	636.52	486.62	734.933	358.162	552.415
R4	532.46	402.647	353.492	608.79	447.527	553.315
R5	667.055	327.158	554.808	719.418	189.82	653.093
R6	560.452	434.885	701.115	530.095	115.245	489.72
R7	448.085	411.735	612.52	407.53	191.637	219.66
R8	546.585	647.81	450.868	237.078	140.2	479.225
R9	700.715	938.992	547.933	261.007	314.085	624.225
R10	459.185	521.565	537.383	283.295	284	499.03
R11	530.29	284.627	463.417	317.54	349.357	555.68
R12	475.185	587.217	784.1	625.705	383.61	400.07
R13	540.053	559.018	423.748	241.273	264.397	519.405
R14	438.897	248.648	431.748	752.135	239.505	601.3
R15	462.83	436.643	694.343	410.275	164.925	543.675
R16	694.99	521.423	464.228	399.265	280.022	639.595
R17	452.217	639.712	524.648	532.548	155.502	524.69
R18	525.988	608.82	813.243	756.972	253.007	470.24
R19		521.007		513.433	267.512	784.797
R20		323.11		466.403	208.148	606.897
R21		489.803		299.175	133.532
R22		512.79		603.085	299.707
R23				634.37	208.463
R24					293.343
Student's t test		0.471059	0.543995	0.802632	3.77729e-13	0.822573
Figure 5c. Morphological observations of the salivary sheath after dsRNA treatment
Figure 5d. Probing frequency after dsRNA treatment
	dsGFP	RpHESP1	RpHESP2	RpHESP3	RpHESP4-8	RpHESP9
R1	13	21	16	14	9	8
R2	18	16	13	13	12	14
R3	9	24	30	21	7	8
R4	20	7	25	18	4	10
R5	17	10	15	16	10	13
R6	12	15	8	24	14	3
R7	18	16	22	17	7	9
R8	19	17	15	8	17	5
R9	15		14
Student's t test		0.970664	0.474208	0.739539	0.00962889	0.00152776
Figure 5e. Probing time of dsRNA-treated R. pedestris
	dsGFP	RpHESP1	RpHESP2	RpHESP3	RpHESP4-8	RpHESP9
R1	324	357	346	555	916	454
R2	248	371	666	745	1487	525
R3	324	248	556	258	1000	319
R4	600	389	608	751	309	415
R5	573	496	574	442	798	1049
R6	450	662	260	623	483	998
R7	375	210	576	520	551	399
R8	263	499	339	564	435	557
R9	496	405	438	226	739	686
R10	509	784	396	285	607	418
R11	405	433	459	481	829	663
R12	276	562	447	361	450
R13		475	688	346
R14		528		331
Student's t test		0.324084	0.110147	0.32279	0.00464667	0.0281781

## Sheet: Fig. 6
Fig. 6a, c Amino acid sequences of PaHESPs
>PaHESP1
MTASRQQLAVLCLALLGTAGAHWLGASEVGGSAAQLGHASAASSKSFSSKSSSSHSSSSQSHSSESSHYVGAAGHHGVHGAQAGGFLYGSGVGGVGSSAAINAAQVGAASAQSRSSSSKSSSSSQSSSSHSSSSYTSQQNVKLVRLQKAGFSNSQVSLLVQSGYTKTEIISLLDDGLVVDEILSLSKLGLVAKDIFTLRKSNFIAQDIISLCSTGFRTTDLVTLVRSGFVASDLLSLTKAGLVSNDIIFLSRSGLNSKDLLSLTGLGIVANDINSLISVGLTAPDIISLCKVGFKSTDLLSLVKTGFVANDLLTLTRSGLIVNDIVSLGRSGIVPKDLLSLTGLGIIPNDIISLHSAGVAATDILSLYGVGFKSTDILTLVRSGFVASDLITLTKSGLF…
>PaHESP2
MQISIIIFAAVLVCCMATCPPKGSNKPCSCSKKSGGCKSKSQSNSQSNSLSAVLSKARISSEQYSQLTQVGITQQDISTLVQYGIVGNDIVSLAECGVRTDDVVALAQVGLVARQICSVKQVGVAVPEVVTLVDAGFASDDIVSLVQRGCAAGDLISLSRNGFRAEDIISLSRTTSGVITEELLSLTRVGFNAEQVLPLCNAGFSSKQLISLTSVGYAPVDIVTISRSGLSVNDVIKVSQCGLEPARVVSLVQSGHSASQIVSYSYSSKSSSSKKSSAKSSSTQSEESAASSSSSSAMKYGARSGAVSAGYRVKGRKAACKVC
>PaHESP3
MLNVQYSAAFLDDDGLSSQRSSIQVGGRAASGRRSSSTSSKSSTSHSHSHSQQSESVSSNSGSSFGLSSSQGGFSSGGDLGLSSVSGSGRSQSGSRSRASGRSQSSQVLSFLRHAGFTKPQISTLSRLGIPRIEVIGLLEHGLTSRDILSLANIGLRTTEISSLADIGLAAPEIVSLTKVGFSAPQLFTISKAGFDALDIVRVGLCGLPAKRVVSLVRSGYTVPEILSLTESKPNVRQVAETLPKLKDVQRKANARRGQPSLKRPQVSTPKVPEPINSRWDSNEDNNQRPQSLPSEDNYVDDIIVEPELVPQVSQPVIQSSQSVSTSSSSVSAPSIPEINNPVESNNVVNAEVRESPVLRQPVSPKSPTRVSEASTVDAPVSPQPVASESSPSRPRSNR…
>PaHESP4
MKTTLVLALCLALFGSAYSHIGWGGAASQYGQASAARQAARAASSQKSESSSSQSEQSESSSSDEAYAANAGYSGLASEAVDVGGYAVGGNVIGVGSVGAVRSGAASQLAANAARKSLSRSSKSSKSSKSVSSSSSSSSSYEASASSQQSAVLQRAGFTSSQVSLLANLGLPTTEVVSLVEYGLPSNDIISLARVGLRTNQIVSLTSIGLAAPQIVRLTRVGFSAADLIGISRAGLSAQEIVTVGRCGLAANKVVSLVNNGYSASDIVSVARRSSSSRSSASQSSQSSSAQSSEASSASASEAASVGVSGASAVRAGASVAAPAVRSIRAKAVAGAAVGRKAAAVGKQTAAVAKKAVSSKKAASSSRQASSQSSSSQSSQSSSSSSESVALSRAGISTS…
>PaHESP5
MRTSVVILCVVALVGHSAAALIKSAQYAAQLNEASSLTAKQAAEAKIAEQTSRSHSSHSQSEESESHSTEEEYSADARYAAQAGHYGQTSQHRAYGLIRPLGYSSVGALGGSAAQYYGSQYGAQSSGLRSVSRRSKSSSSRKSSSSSYSSSHESTLSTIQQSAYLQKAGFSSSQISYLGSVGLPTSDLVVLVDYGLPNNDILSLANEGLRKEQIISLTNIDILLVGKCGLPAAKVLSLANSGYSASDITTYVSKKSSSSSSSQSSSLRTEASQSAATQAAVAGSTEAKLDSSFPVPAVRSIRAKKVTGASAKNVALSEQAASSVSQSASSTYESSQSSTYESSETYVIKKAGISSSQLSALHSSGISSKDVVSLVDYGLAGNDIVSLSKVGLRRRDILS…
>PaHESP6
MRTSVLALLVVALFGCTSAYLAAGGYAAQLGHNSAALSARQASASKSASSQQSSSSQSEESESYSSDEGYLAEAGQASHGAYALGGGVGLASVGAVRSGAVRSGVAARQQAARKSVSRSSKSSSSQSSHSSSSSSSYEASASSQQSAVLQRAGFTSSQVSLLANLGLPTTEVVSLVEYGLPSNDIISLARVGLRTNQIISLTDIGLAAPQIVSLTRVGFSAADLIGISRAGLTAQEIVTVGRCGLAANRVVSLVNSGASVSDIVSVARRSSSSRSSASQSSQSSSAESSEASSASSEAASVGVSGASAVSAGAAVAVPAVRSIRAKAVTGAAVGRQAAVSQQAASSRSASSQSASSESSQSSSSSSSSSSESVALSRAGISTSQLSVLARSGISRTDVL…
Fig. 6b Expression of PaHESPs in different tissues
	Actin	PaHESP1	ΔCt	ΔΔCt	2-ΔΔCt	Average
SG	18.96	19.29	0.33	-13.92	15500.2	17160.2
	19.23	19.28	0.05	-14.2	18820.3
	18.84	19.45	0.61	-13.64	12765.8	12765.8
	18.82	19.43	0.61	-13.64	12765.8
	18.62	20.69	2.07	-12.18	4640.29	4115.43
	18.63	21.07	2.44	-11.81	3590.58
gut	16.84	30.21	13.37	-0.88	1.84038	1.42019
	16.79	31.04	14.25	0	1
	16.59	29.55	12.96	-1.29	2.44528	2.27966
	16.58	29.75	13.17	-1.08	2.11404
	16.48	29.94	13.46	-0.79	1.72907	1.77837
	16.58	29.96	13.38	-0.87	1.82766
FB	20.82	33.08	12.26	-1.99	3.97237	3.65636
	20.81	33.32	12.51	-1.74	3.34035
	19.45	32.86	13.41	-0.84	1.79005	1.9668
	19.62	32.77	13.15	-1.1	2.14355
	20.8	32.74	11.94	-2.31	4.95883	3.2064
	20.68	34.39	13.71	-0.54	1.45397
Ca	17.7	26.67	8.97	-5.28	38.8542	29.6945
	17.77	27.66	9.89	-4.36	20.5348
	17.73	31.67	13.94	-0.31	1.23971	1.23543
	17.76	31.71	13.95	-0.3	1.23114
	17.77	28.07	10.3	-3.95	15.455	12.8257
	17.81	28.71	10.9	-3.35	10.1965
testis	16.55	28.04	11.49	-2.76	6.77396	9.20287
	17.19	27.9	10.71	-3.54	11.6318
	16.49	29.87	13.38	-0.87	1.82766	1.7724
	16.47	29.94	13.47	-0.78	1.71713
	16.34	28.89	12.55	-1.7	3.24901	5.35664
	16.41	27.76	11.35	-2.9	7.46426
ovary	18.5	28	9.5	-4.75	26.9087	21.3442
	18.42	28.69	10.27	-3.98	15.7797
	18.84	29.08	10.24	-4.01	16.1113	25.9322
	19.35	28.44	9.09	-5.16	35.7532
	18.76	27.92	9.16	-5.09	34.0598	36.7282
	18.78	27.73	8.95	-5.3	39.3966
	Actin	PaHESP2	ΔCt	ΔΔCt	2-ΔΔCt	Average
SG	18.96	14.7	-4.26	-18.51	373306	407089
	19.23	14.73	-4.5	-18.75	440872
	18.84	14.53	-4.31	-18.56	386471	397489
	18.82	14.43	-4.39	-18.64	408507
	18.62	14.65	-3.97	-18.22	305328	312918
	18.63	14.59	-4.04	-18.29	320508
gut	16.84	26.58	9.74	-4.51	22.7848	19.5605
	16.79	27.01	10.22	-4.03	16.3362
	16.59	26.63	10.04	-4.21	18.507	17.5932
	16.58	26.77	10.19	-4.06	16.6795
	16.48	25.98	9.5	-4.75	26.9087	27.8744
	16.58	25.98	9.4	-4.85	28.84
FB	20.82	29.89	9.07	-5.18	36.2523	37.8245
	20.81	29.76	8.95	-5.3	39.3966
	19.45	29.9	10.45	-3.8	13.9288	17.4476
	19.62	29.48	9.86	-4.39	20.9663
	20.8	29.41	8.61	-5.64	49.8665	54.3793
	20.68	29.05	8.37	-5.88	58.892
Ca	17.7	24.3	6.6	-7.65	200.854	208.062
	17.77	24.27	6.5	-7.75	215.269
	17.73	35	17.27	3.02	0.123279	4.37855
	17.76	28.9	11.14	-3.11	8.63383
	17.77	35	17.23	2.98	0.126745	43.4747
	17.81	25.62	7.81	-6.44	86.8227
testis	16.55	25.28	8.73	-5.52	45.8866	72.1233
	17.19	24.82	7.63	-6.62	98.36
	16.49	26.01	9.52	-4.73	26.5382	25.9977
	16.47	26.05	9.58	-4.67	25.4572
	16.34	24.97	8.63	-5.62	49.18	50.0472
	16.41	24.99	8.58	-5.67	50.9143
ovary	18.5	25.12	6.62	-7.63	198.088	195.38
	18.42	25.08	6.66	-7.59	192.672
	18.84	25.87	7.03	-7.22	149.086	158.991
	19.35	26.2	6.85	-7.4	168.897
	18.76	24.81	6.05	-8.2	294.067	282.332
	18.78	24.95	6.17	-8.08	270.597
	Actin	PaHESP3	ΔCt	ΔΔCt	2-ΔΔCt	Average
SG	18.96	18.42	-0.54	-14.79	28329.2	33648.5
	19.23	18.23	-1	-15.25	38967.9
	18.84	17.95	-0.89	-15.14	36107.2	35015.4
	18.82	18.02	-0.8	-15.05	33923.6
	18.62	19.68	1.06	-13.19	9345.14	9476.5
	18.63	19.65	1.02	-13.23	9607.86
gut	16.84	26.24	9.4	-4.85	28.84	23.0538
	16.79	26.93	10.14	-4.11	17.2677
	16.59	26.19	9.6	-4.65	25.1067	24.5121
	16.58	26.25	9.67	-4.58	23.9176
	16.48	25.69	9.21	-5.04	32.8996	30.092
	16.58	26.06	9.48	-4.77	27.2843
FB	20.82	29.88	9.06	-5.19	36.5044	43.0133
	20.81	29.43	8.62	-5.63	49.5221
	19.45	29.46	10.01	-4.24	18.8959	21.658
	19.62	29.26	9.64	-4.61	24.4201
	20.8	29.33	8.53	-5.72	52.7098	54.2125
	20.68	29.13	8.45	-5.8	55.7152
Ca	17.7	24.27	6.57	-7.68	205.074	243.581
	17.77	23.88	6.11	-8.14	282.088
	17.73	28.69	10.96	-3.29	9.78112	10.1686
	17.76	28.61	10.85	-3.4	10.5561
	17.77	25.52	7.75	-6.5	90.5097	105.384
	17.81	25.15	7.34	-6.91	120.259
testis	16.55	24.01	7.46	-6.79	110.661	118.449
	17.19	24.46	7.27	-6.98	126.238
	16.49	25.92	9.43	-4.82	28.2465	26.5899
	16.47	26.08	9.61	-4.64	24.9333
	16.34	24.6	8.26	-5.99	63.5579	64.6786
	16.41	24.62	8.21	-6.04	65.7993
ovary	18.5	24.99	6.49	-7.76	216.767	194.011
	18.42	25.25	6.83	-7.42	171.255
	18.84	25.24	6.4	-7.85	230.72	254.462
	19.35	25.48	6.13	-8.12	278.204
	18.76	24.84	6.08	-8.17	288.015	289.017
	18.78	24.85	6.07	-8.18	290.018
	Actin	PaHESP4	ΔCt	ΔΔCt	2-ΔΔCt	Average
SG	18.96	11.42	-7.54	-21.79	3.62613e+06	3.58882e+06
	19.23	11.72	-7.51	-21.76	3.55151e+06
	18.84	12.28	-6.56	-20.81	1.83838e+06	2.48665e+06
	18.82	11.49	-7.33	-21.58	3.13493e+06
	18.62	12.05	-6.57	-20.82	1.85116e+06	1.85116e+06
	18.63	12.06	-6.57	-20.82	1.85116e+06
gut	16.84	26.77	9.93	-4.32	19.9733	18.3264
	16.79	26.98	10.19	-4.06	16.6795
	16.59	26.43	9.84	-4.41	21.259	22.5057
	16.58	26.26	9.68	-4.57	23.7524
	16.48	26.51	10.03	-4.22	18.6357	25.2073
	16.58	25.84	9.26	-4.99	31.779
FB	20.82	25.73	4.91	-9.34	648.067	648.067
	20.81	25.72	4.91	-9.34	648.067
	19.45	29.47	10.02	-4.23	18.7654	18.9625
	19.62	29.61	9.99	-4.26	19.1597
	20.8	27.05	6.25	-8	256	244.97
	20.68	27.06	6.38	-7.87	233.941
Ca	17.7	24.45	6.75	-7.5	181.019	200.406
	17.77	24.24	6.47	-7.78	219.793
	17.73	28.7	10.97	-3.28	9.71356	8.96923
	17.76	28.97	11.21	-3.04	8.22491
	17.77	25.51	7.74	-6.51	91.1392	92.0967
	17.81	25.52	7.71	-6.54	93.0542
testis	16.55	26.34	9.79	-4.46	22.0087	32.71
	17.19	26	8.81	-5.44	43.4113
	16.49	26.8	10.31	-3.94	15.3482	18.3775
	16.47	26.3	9.83	-4.42	21.4068
	16.34	25.02	8.68	-5.57	47.5048	45.9141
	16.41	25.19	8.78	-5.47	44.3235
ovary	18.5	25.1	6.6	-7.65	200.854	190.936
	18.42	25.17	6.75	-7.5	181.019
	18.84	25.33	6.49	-7.76	216.767	210.92
	19.35	25.92	6.57	-7.68	205.074
	18.76	25.02	6.26	-7.99	254.232	242.476
	18.78	25.18	6.4	-7.85	230.72
	Actin	PaHESP5	ΔCt	ΔΔCt	2-ΔΔCt	Average
SG	18.96	25.54	6.58	-7.67	203.657	211.725
	19.23	25.7	6.47	-7.78	219.793
	18.84	25.66	6.82	-7.43	172.446	173.046
	18.82	25.63	6.81	-7.44	173.645
	18.62	24.67	6.05	-8.2	294.067	285.175
	18.63	24.77	6.14	-8.11	276.282
gut	16.84	26.07	9.23	-5.02	32.4467	33.491
	16.79	25.93	9.14	-5.11	34.5353
	16.59	25.56	8.97	-5.28	38.8542	35.6505
	16.58	25.81	9.23	-5.02	32.4467
	16.48	24.93	8.45	-5.8	55.7152	60.0802
	16.58	24.82	8.24	-6.01	64.4452
FB	20.82	29.97	9.15	-5.1	34.2968	30.4175
	20.81	30.33	9.52	-4.73	26.5382
	19.45	29.51	10.06	-4.19	18.2522	19.6822
	19.62	29.47	9.85	-4.4	21.1121
	20.8	29.43	8.63	-5.62	49.18	49.351
	20.68	29.3	8.62	-5.63	49.5221
Ca	17.7	23.53	5.83	-8.42	342.509	349.782
	17.77	23.54	5.77	-8.48	357.054
	17.73	28	10.27	-3.98	15.7797	14.2102
	17.76	28.35	10.59	-3.66	12.6407
	17.77	25.02	7.25	-7	128	133.551
	17.81	24.94	7.13	-7.12	139.102
testis	16.55	24.51	7.96	-6.29	78.249	121.264
	17.19	24.08	6.89	-7.36	164.279
	16.49	25.53	9.04	-5.21	37.014	42.0953
	16.47	25.16	8.69	-5.56	47.1766
	16.34	24.33	7.99	-6.26	76.6386	78.2659
	16.41	24.34	7.93	-6.32	79.8932
ovary	18.5	24.47	5.97	-8.28	310.834	294.519
	18.42	24.55	6.13	-8.12	278.204
	18.84	24.85	6.01	-8.24	302.334	391.685
	19.35	24.69	5.34	-8.91	481.036
	18.76	24.44	5.68	-8.57	380.038	373.565
	18.78	24.51	5.73	-8.52	367.093
	Actin	PaHESP6	ΔCt	ΔΔCt	2-ΔΔCt	Average
SG	18.96	13.36	-5.6	-19.85	945030	1.13155e+06
	19.23	13.15	-6.08	-20.33	1.31807e+06
	18.84	12.92	-5.92	-20.17	1.17971e+06	1.1921e+06
	18.82	12.87	-5.95	-20.2	1.2045e+06
	18.62	13.72	-4.9	-19.15	581734	591991
	18.63	13.68	-4.95	-19.2	602249
gut	16.84	27.82	10.98	-3.27	9.64646	9.44998
	16.79	27.83	11.04	-3.21	9.25351
	16.59	27.25	10.66	-3.59	12.042	12.0004
	16.58	27.25	10.67	-3.58	11.9588
	16.48	27.78	11.3	-2.95	7.72749	11.0239
	16.58	26.99	10.41	-3.84	14.3204
FB	20.82	28.56	7.74	-6.51	91.1392	90.5118
	20.81	28.57	7.76	-6.49	89.8845
	19.45	30.48	11.03	-3.22	9.31787	12.0204
	19.62	29.99	10.37	-3.88	14.723
	20.8	29.33	8.53	-5.72	52.7098	46.7479
	20.68	29.58	8.9	-5.35	40.7859
Ca	17.7	24.94	7.24	-7.01	128.89	141.084
	17.77	24.76	6.99	-7.26	153.277
	17.73	28.59	10.86	-3.39	10.4831	8.25207
	17.76	29.42	11.66	-2.59	6.02099
	17.77	26.1	8.33	-5.92	60.5477	50.526
	17.81	26.72	8.91	-5.34	40.5042
testis	16.55	25.85	9.3	-4.95	30.91	35.2903
	17.19	26.13	8.94	-5.31	39.6706
	16.49	27.46	10.97	-3.28	9.71356	5.38529
	16.47	30.64	14.17	-0.08	1.05702
	16.34	28.52	12.18	-2.07	4.19887	13.5711
	16.41	26.14	9.73	-4.52	22.9433
ovary	18.5	26.9	8.4	-5.85	57.68	62.8999
	18.42	26.58	8.16	-6.09	68.1197
	18.84	26.34	7.5	-6.75	107.635	126.322
	19.35	26.42	7.07	-7.18	145.009
	18.76	25.68	6.92	-7.33	160.898	159.242
	18.78	25.73	6.95	-7.3	157.586
Fig. 6c Peptides of PaHESPs identified in infested seed using LC-MS/MS
Gene	Peptides
RpHESP1	AGFTTDNVLTLK; AGFTTDNVLTLKK; ARYEPASLISLAK; ASDIIAIHEAGIPAYDIITVSR; DIITLVTSGFK; DILQLSQAGISANDVISFTK; DLLTLTEVGVAPNDIISLTK; EGFVANDISFLR; EIIHLTK; ELLSLVSTGLLAK; EVLSLLHLGLTASDVLSLR; EVLSLLHLGLTASDVLSLRK; FKVNEIVSLR; GGVLGVGSASAVGVGGANAAAASAHSHTK; GKEVLSLLHLGLTASDVLSLR; ITSLINVGVGVR; KSGFAASDLLGLSK; KSGVSTSDIIQLSK; KVGFQSSEITTLTK; NGLVVDEILAISK; PSDLISLVK; QAAHFGLY; SDLVTLVK; SESSQSESSSSSSSSSASS…
RpHESP2	AGISHTSIESLLK; AGISVSQYSTVLQK; AQEIQSLCESGFNTQQLVSLK; EVQQKPAPCGGGEGGCK; GCSSSDLLTLAR; GIATTDIISLAK; HTGFAVPK; IGFKDNDLVSLVSK; KGIATTDIISLAK; LSSSSQGVVTNELTSLLQSGYK; SGISAGTIVK; SGLSVSDVVSVSQCGLPSTK
RpHESP3	DIISLSNVGFASSHIISLTR; QGYSASQIISSSSQSYQSSESR; SAASSTANAAATAK; SASAQSSASSSSSAAYQGAAGAYAEGAAESAAEISI; SQEIISLTNVGLAAEHIVTLTK; SSSSASASASAAASAESDASSSSQAK; SSSSASSYISSSQQSILQQAGITSSTLSVLAR; VGLSASQLISLTR; VVTLVQEGYSAQDIISFFQR
RpHESP4	DILSLVK; IVSLATQGLSAQEIISAWSSASK; QAGITSSTLSVLSR; QIISLTNVGLAVPQIVTLTR; SAYAGAANSASAR; SGFSASNILTVLDAGLTTNDLISVVR; SSSISSSQQSILQQAGISTSTLSVLAR; TNDIISLTNLGLASSQIVTLR; TNDIISLTNLGLASSQIVTLRK; ASSSQSSSSSSQQTILR; DILSLAQVGLK; DILSLAQVGLKTK; SGISTSDVLSLVDYGLVGR; SLSSKSSSSSSSSSSSQQAILQQAGISSSTLSVLAR; SVGLYGSQVNQGLSSR; VGVPASQVVSLVQSGYSAQQIISSWSSSSK
RpHESP5	ASSSQSASSSSSSSSSSQQAILK; DILSLAQVGLR; DILSLAQVGLRTK; DILSLVK; IVSLATQGLSAQEIISAWSSASK; QAGITSSTLSVLSR; QIISLTNVGLAVPQIVTLTR; SAYAGAANSASAR; SGFSASNILTVLDAGLTTNDLISVVR; SGISTNEVLTLVNNGLVGQDILSLAQVGLK; SSSISSSQQSILQQAGISTSTLSVLAR; TNDIISLTNLGLASSQIVTLR; TNDIISLTNLGLASSQIVTLRK; CGLTTSNVLSVIDAGLTASDLISVVK; SGFSASNILTVLHSGLSTSDLLSVVR; VGVPASQVVSLAQSGYSAQQIISSWSSSSK
RpHESP6	ASSSQSASSSSSSSSSSQQAILK; DILSLAQVGLR; DILSLAQVGLRTK; DILSLVK; IVSLATQGLSAQEIISAWSSASK; QAGITSSTLSVLSR; QIISLTNVGLAANQIVTLTR; QIISLTNVGLAVPQIVTLTR; SAYAGAANSASAR; SGFSASNILTVLDAGLTTNDLISVVR; SGISTNEVLTLVNNGLVGQDILSLAQVGLK; SSSISSSQQSILQQAGISTSTLSVLAR; TNDIISLTNLGLASSQIVTLR; TNDIISLTNLGLASSQIVTLRK; AISGYASQVSQGLSSR; CGLTTSNVLSVIDAGLTASDLISVVK; SGFSASNILTVLHSGLSTSDLLSVVR; VGVPASQVVSLAQSGYSAQQIISSWSS…
RpHESP7	ASSSQSASSSSSSSSSSQQAILK; DILSLAQVGLR; DILSLAQVGLRTK; DILSLVK; IVSLATQGLSAQEIISAWSSASK; QAGITSSTLSVLSR; QIISLTNVGLAVPQIVTLTR; SAYAGAANSASAR; SGFSASNILTVLDAGLTTNDLISVVR; SSSISSSQQSILQQAGISTSTLSVLAR; TNDIISLTNLGLASSQIVTLR; TNDIISLTNLGLASSQIVTLRK; AISGYASQVNQGLSSR; CGLTTSNVLSVIDAGLTASDLISVVK; DILSLAQVGLK; QIISLTDVGLAANQIVTLTR; SGFSASNILTVLHSGLSTSDLLSVVR; VGVPASQVVSLAQSGYSAQQIISSWSSSSK
RpHESP8	ASSSQSASSSSSSSSSSQQAILK; DILSLAQVGLR; DILSLAQVGLRTK; DILSLVK; IVSLATQGLSAQEIISAWSSASK; QAGITSSTLSVLSR; QIISLTNVGLAANQIVTLTR; QIISLTNVGLAVPQIVTLTR; SAYAGAANSASAR; SGFSASNILTVLDAGLTTNDLISVVR; SGISTNEVLTLVNNGLVGQDILSLAQVGLK; SGISTSDVLTLVDNGLVGR; SSSISSSQQSILQQAGISTSTLSVLAR; SSSSQSSSSSSSSSSSSQQAILQQAGISSSTLSVLAR; TNDIISLTNLGLASSQIVTLR; TNDIISLTNLGLASSQIVTLRK
RpHESP9	AVSSYPLRPYNYGVLPR; DLLALVR; IPLTVSSSSSQSSSFSGHASSPGSQTVKK; LANAGVEPK; RSSVAPFSALPR; SSGTLPSGASVTTILAQSK; SSVAPFSALPR; TITHSNSVSGR; TLSHSSSSLSGSGDDDVVK
Figure 6d. The survival rate after dsRNA treatment.
	day 1	day 2	day 3	day 4	day 5	day 6	day 7	day 8	day 9	day 10	day 11	day 12	day 13	day 14	day 15	Total
dsGFP-1	0	0	0	0	0	0	0	0	0	0	0	0	0	0	0	11
dsGFP-2	0	0	0	0	0	1	0	1	0	0	0	0	0	0	0	13
dsGFP-3	0	0	0	0	1	1	0	0	0	0	0	0	0	0	0	15
dsPaHESP1-1	0	0	1	0	0	0	0	0	1	1	0	0	0	1	0	16
dsPaHESP1-2	0	0	0	2	1	0	0	2	0	1	0	0	0	0	0	17
dsPaHESP1-3	0	0	1	1	1	0	0	0	1	0	0	0	0	0	0	14
dsPaHESP2-1	0	0	0	2	1	0	0	0	0	0	0	0	0	0	0	15
dsPaHESP2-2	0	0	0	0	0	0	0	0	0	0	1	0	0	0	0	11
dsPaHESP2-3	0	0	0	0	1	1	0	0	0	1	0	0	0	0	0	17
dsPaHESP3-1	0	0	0	1	2	0	0	0	0	1	0	0	2	0	0	17
dsPaHESP3-2	0	0	0	0	0	0	2	0	1	2	0	0	0	0	0	15
dsPaHESP3-3	0	0	0	2	0	0	1	2	0	2	0	1	0	0	0	16
dsPaHESP4-1	0	0	0	0	0	2	0	0	0	0	0	0	0	0	0	14
dsPaHESP4-2	0	0	0	0	0	0	0	0	0	0	0	0	0	0	0	10
dsPaHESP4-3	0	0	0	0	0	0	0	0	0	0	0	0	0	0	0	12
dsPaHESP5-1	0	0	0	2	2	0	0	0	1	0	2	0	0	0	0	14
dsPaHESP5-2	0	0	0	0	1	1	0	1	0	0	0	1	0	1	0	11
dsPaHESP5-3	0	0	0	1	0	1	0	0	2	0	0	0	0	0	0	15
dsPaHESP6-1	0	0	2	0	1	0	2	0	0	0	0	0	0	0	0	18
dsPaHESP6-2	0	0	1	0	0	0	0	0	0	0	0	0	0	0	0	10
dsPaHESP6-3	0	0	0	0	1	0	0	0	0	0	0	0	0	0	0	15

## Sheet: Fig. S2
Figure S2. Expression patterns of RpESSPs in different development stages
	egg_0h	egg_48h	egg_96h	egg_144	1st instar_0h	1st instar_12h	1st instar_24h	1st instar_36h	2nd instar_0h	2nd instar_12h	2nd instar_24h	2nd instar_36h	2nd instar_48h	2nd instar_60h	3rd instar_0h	3rd instar_12h	3rd instar_24h	3rd instar_36h	3rd instar_48h	3rd instar_60h	4th instar_0h	4th instar_12h	4th instar_24h	4th instar_36h	4th instar_48h	4th instar_60h	4th instar_72h	5th instar_0h	5th instar_24h	5th instar_48h	5th instar_72h	5th instar_96h	5th instar_120h	Female_0h	Female_144h	Male_0h	Male_144h
Rp.chr1.0270	0	0	13.7938	35.2508	62.8029	56.3481	32.9421	44.5739	64.809	65.5868	88.361	44.2933	35.9727	29.4868	58.6677	51.5084	51.3319	27.8792	22.5215	31.2141	57.0074	65.6142	100	44.0743	36.2843	63.8828	43.3862	34.6699	40.4594	36.2686	13.2752	29.0831	45.8434	30.5364	19.6396	23.8618	62.3418
Rp.chr1.0271	0.00230343	0.0630515	11.8139	32.6568	34.1999	51.9759	21.109	25.4605	63.5255	66.822	89.7567	44.224	35.1707	25.9892	66.9526	51.5968	46.3065	33.0018	27.9519	17.6023	47.0632	43.851	100	35.5221	35.9277	52.2593	49.4998	40.0401	34.796	47.6443	8.71695	31.0532	51.3289	18.7768	14.6217	22.6577	17.8677
Rp.chr1.0272	0.0591208	0	11.3159	10.93	22.5919	26.4071	11.1484	9.55579	39.2278	43.6004	56.2316	39.4469	42.644	8.36115	27.0997	68.8014	83.8318	35.4428	27.6615	27.2237	19.2795	47.6887	100	32.9218	19.5861	35.9826	11.1228	5.30751	28.3448	50.8828	6.34816	22.5026	21.3079	3.45141	4.58104	23.1638	16.3842
Rp.chr1.0274	0	0	7.90754	15.0537	34.3813	43.8534	22.3465	26.8794	50.432	46.8327	100	59.0458	37.1405	24.0244	52.613	48.676	59.2535	45.7098	23.0118	48.7613	57.9002	69.3341	99.1424	50.3924	46.1375	84.7722	36.4611	28.2285	61.3866	36.9863	15.6343	50.4247	67.1615	22.513	21.1918	35.8398	51.2086
Rp.chr1.0275	0.00627216	0	8.25964	17.063	30.3319	33.7793	14.1091	15.5589	40.9667	51.0403	66.2172	45.641	25.133	21.8422	39.9813	45.4267	40.7045	37.9469	24.2198	30.0688	45.2822	52.4231	100	40.7926	39.7579	52.6562	33.9035	27.9889	34.9919	33.827	27.3363	33.1067	44.4154	23.1149	21.6546	13.2296	64.2832
Rp.chr1.0276	0.000902794	0	10.6597	22.6772	43.7094	43.4769	34.0734	37.6576	50.4022	53.8796	63.3093	56.7692	37.2208	31.3152	52.904	60.7497	48.4886	50.3155	34.0802	44.3932	73.8014	82.097	86.2332	49.1058	52.6783	74.6834	33.9775	37.2879	48.8388	39.16	37.2571	45.4729	97.9202	43.053	29.3504	35.4663	100
Rp.chr1.0277	0	0	5.36651	13.1449	30.7534	35.0904	22.9883	28.8168	67.1562	59.7775	78.1962	21.6761	18.4203	17.6151	52.3212	56.2056	39.0421	19.5489	14.1571	34.2077	59.1785	70.6996	100	23.8448	18.4415	56.0933	30.1332	29.519	42.2323	24.722	8.22922	16.0995	19.1765	27.7792	11.0136	16.8134	41.2703
Rp.chr1.0278	0.0308776	0	1.52391	5.1643	10.9474	9.33276	1.47305	2.97958	12.4109	21.0219	25.7858	18.6279	12.9505	9.57348	26.19	32.1863	24.969	25.2607	16.3853	22.1227	36.3618	46.7666	100	46.3893	37.7005	41.8957	32.4449	25.0385	34.9408	54.6413	31.6249	46.1582	75.9353	27.8638	53.3268	34.6954	99.8037
Rp.chr1.0517	0.00164883	0	2.39592	8.88152	29.042	34.6218	10.3335	15.8854	44.1894	56.3766	73.2445	32.6499	19.0508	10.3807	39.5521	52.6665	43.5037	19.5248	10.6277	26.1226	55.0048	64.9353	100	32.1388	28.8996	59.4542	14.6489	29.287	41.8328	28.2282	10.8197	29.248	38.4152	35.8665	14.7835	21.8967	46.8527

## Sheet: Fig. S3
Figure S3. Nuclear acid sequences of RpHESP4 to RpHESP8.
>RpHESP8
ATGCGATTCTCTTTGGTCATTCTCTGCCTTGCTTTGGTAGGATCTTCCTTCGCCTGGAGGTCGGTCGGTCTCTATGGATCTCAGGTGAGTCAGGGACTCTCTTCCAGACAGCTTGCCGCCCAACAAGCTGAACAACAGTCTGCTCAGGAACAGTCTGAATCATCTCAGTCAGAGCAGTCGGAGCAGTCAGAACAGGCAGAAGAAGAGAGCTATTCTGCTGATGAATCCCTCGATGCATCATCTAACGCACTCAACGCAGGATATTCAGCACAATCTGGAGTAGCAAGCACCGGCGGAGTTTGGCTGGGAGGAAATTCCATTGGATCAGCATCAGCAAGGAGTGCATATGCTGGAGCAGCAAACTCAGCATCTGCCAGATCTGCAGCAGCCAAGAGGTCA…
>RpHESP7
ATGCGTTTCTCTTTGGTCATTCTCTGCCTTGCACTTGTAGGCAATGCCTACTCCTTCCGCGCAATTTCCGGTTACGCTTCTCAGGTGAACCAAGGACTCTCTTCCAGACAGCTTGCCGCCCAACAAGCTGCTCAGGAACAGTCCGAATCATCTCAGTCAGAGCAGTCGGAGCAGTCAGAACAGGCAGAAGAAGAGAGCTATTCAAATGATGAATCCTACGATGCATCATCAAACGCACTCAACGCAGGATATTCAGCACAATCCGGAGTAGCAAGTAGTGGATCATGGCTCGGAGGTGGTTCCGTTGGATCAGCATCAGCAAGGAGTGCATATGCCGGAGCAGCAAACTCAGCATCTGCCAGATCTGCTGCAGCCAAGAGGTCATCAAAGAAGAGCTCA…
>RpHESP6
ATGCGTTTCTCTTTGGTCATTCTCTGCCTTGCACTTGTAGGCAATGCCTACTCCTTCCGCGCAATTTCCGGTTACGCTTCTCAGGTGAGTCAAGGACTCTCTTCCAGACAGCTTGCCGCCCAACAACAGTCTGCTCAGGAACAGTCTGAATCATCTCAGTCAGAGCAGTCGGAGCAGTCAGAACAGGCAGAAGAAGAGAGCTATTCTGCTGATGAATCCCTCGATGCATCAACAAACGCACTCAACGCAGGATATTCAGCACAATCTGGAGTAGCAAGTAGTGGATCATGGCTCGGAGGTGGTTCCATTGGATCAGCATCAGCAAGGAGTGCATATGCTGGAGCAGCAAACTCAGCATCTGCCAGATCTGCTGCAGCCAAGAGGTCATCAAAGAAGAGC…
>RpHESP5
ATGCGTTTCTCTTTGGCCTTACTCTGCCTTGCACTTGTAGGCAATGCCTACTCCTTCCAGGTCCTCTCTGGAGGTTCCAGCTACGCTTCTCAGGTGAACCAAGGACTCTCTTCCAGACAGCTTGCCGCCCAACAAGCTCAACAACAGTCTGCTCAGGAACAGTCTGAATCATCTCAGTCAGAGCAGTCGGAGCAGTCAGAACAGGCAGAAGAAGAGAGCTATTCTGCTGATGAATCCCTCGATGCATCATCAAACGCACTCAACGCAGGATATTCAGCACAATCTGGAGTAGCAAGTAGTGGATCATGGCTGGGAGGTGGTTCCGTTGGATCTGCATCAGCAAGGAGTGCATATGCTGGAGCAGCAAACTCAGCATCTGCCAGATCTGCAGCAGCCAAG…
>RpHESP4
ATGCGATTCTCTTTGGTCATTCTCTGCCTTGCTTTGGTAGGATCTTCCTTCGCCTGGAGGTCGGTCGGTCTCTATGGATCTCAGGTGAACCAAGGACTCTCTTCCAGACAGCTTGCCGCCCAACAAGCTCAACAACAGTCTGCTCAGGAACAGTCCGAATCATCTCAGTCAGAGCAGTCGGAGCAGTCAGAACAGGCAGAAGAAGAGAGCTATTCTGCTGATGAATCCCTCGATGCTTCATCAAACGCACTCAACGCAGGATATTCAGCACAATCTGGAGTAGCAAGTAGTGGAGCTTGGCTCGGAGGTGGTTCCGTTGGATCTGCATCAGCAAGGAGTGCATATGCTGGAGCAGCAAACTCAGCATCTGCCAGATCTGCAGCAGCCAAGAGGTCATCA…

## Sheet: Fig. S4
Figure S4. Silencing efficiency and specificity of RNA interference in Riptortus pedestris.
	Actin	RpHESP9	ΔCt	ΔΔCt	2-ΔΔCt	Average	Student's t test
dsGFP	15.24	21.96	6.72	-5.22	37.2715	46.1098
	15.53	21.69	6.16	-5.78	54.9482
	15.27	21.34	6.07	-5.87	58.4852	82.6882
	15.64	20.84	5.2	-6.74	106.891
	16	19.95	3.95	-7.99	254.232	150.541
	15.4	21.79	6.39	-5.55	46.8507
dsRpHESP1	15.07	21.35	6.28	-5.66	50.5626	52.9465	0.426019
	15.36	21.51	6.15	-5.79	55.3304
	15.53	21.79	6.26	-5.68	51.2685	51.8071
	15.48	21.71	6.23	-5.71	52.3457
	15.46	21.44	5.98	-5.96	62.2499	87.2277
	15.74	20.87	5.13	-6.81	112.206
dsRpHESP2	15.79	21.34	5.55	-6.39	83.8652	83.5755	0.668149
	15.71	21.27	5.56	-6.38	83.2859
	15.44	20.94	5.5	-6.44	86.8227	79.4132
	15.18	20.95	5.77	-6.17	72.0037
	15.07	20.67	5.6	-6.34	81.0084	71.4142
	15	20.99	5.99	-5.95	61.8199
dsRpHESP3	14.83	23.31	8.48	-3.46	11.0043	15.0158	0.068981
	15.25	22.94	7.69	-4.25	19.0273
	14.94	22.8	7.86	-4.08	16.9123	19.1596
	14.86	22.38	7.52	-4.42	21.4068
	15.82	22.54	6.72	-5.22	37.2715	37.4011
	15.91	22.62	6.71	-5.23	37.5307
dsRpHESP4-8	14.79	21.44	6.65	-5.29	39.1245	33.1102	0.946157
	14.66	21.84	7.18	-4.76	27.0958
	14.67	21.36	6.69	-5.25	38.0546	49.7238
	14.99	20.99	6	-5.94	61.3929
	14.71	18.88	4.17	-7.77	218.275	186.846
	14.49	19.15	4.66	-7.28	155.417
dsRpHESP9	15.61	26.72	11.11	-0.83	1.77769	1.38884	0.0224484
	15.53	27.47	11.94	0	1
	14.67	24.9	10.23	-1.71	3.27161	2.51241
	14.53	25.66	11.13	-0.81	1.75321
	14.96	25.38	10.42	-1.52	2.86791	2.8384
	14.88	25.33	10.45	-1.49	2.80889
	Actin	RpHESP4-8	ΔCt	ΔΔCt	2-ΔΔCt	Average	Student's t test
dsGFP	15.24	24	8.76	-4.79	27.6652	27.4748
	15.53	24.31	8.78	-4.77	27.2843
	15.27	21.57	6.3	-7.25	152.219	163.536
	15.64	21.74	6.1	-7.45	174.853
	16	23.48	7.48	-6.07	67.1819	64.5009
	15.4	23	7.6	-5.95	61.8199
dsRpHESP1	15.07	25.67	10.6	-2.95	7.72749	11.3799	0.415476
	15.36	25	9.64	-3.91	15.0324
	15.53	22.25	6.72	-6.83	113.772	98.8185
	15.48	22.64	7.16	-6.39	83.8652
	15.46	23.48	8.02	-5.53	46.2057	65.9165
	15.74	22.87	7.13	-6.42	85.6274
dsRpHESP2	15.79	23.98	8.19	-5.36	41.0696	44.955	0.313323
	15.71	23.65	7.94	-5.61	48.8403
	15.44	22.62	7.18	-6.37	82.7106	76.1308
	15.18	22.61	7.43	-6.12	69.551
	15.07	22.99	7.92	-5.63	49.5221	49.5221
	15	22.92	7.92	-5.63	49.5221
dsRpHESP3	14.92	24.86	9.94	-3.61	12.2101	15.8862	0.103953
	15.31	24.57	9.26	-4.29	19.5622
	14.97	23.73	8.76	-4.79	27.6652	28.153
	14.92	23.63	8.71	-4.84	28.6408
	15.78	23.41	7.63	-5.92	60.5477	64.0984
	15.79	23.26	7.47	-6.08	67.6492
dsRpHESP4-8	14.79	27.86	13.07	-0.48	1.39474	1.19737	0.0106245
	14.66	28.21	13.55	0	1
	14.67	25.38	10.71	-2.84	7.1602	7.77897
	14.99	25.47	10.48	-3.07	8.39773
	14.71	26.65	11.94	-1.61	3.05252	3.1284
	14.49	26.36	11.87	-1.68	3.20428
dsRpHESP9	15.61	25.12	9.51	-4.04	16.4498	17.6076	0.165003
	15.53	24.85	9.32	-4.23	18.7654
	14.67	21.68	7.01	-6.54	93.0542	87.5967
	14.53	21.72	7.19	-6.36	82.1393
	14.96	24.32	9.36	-4.19	18.2522	15.9001
	14.88	24.67	9.79	-3.76	13.5479
	Actin	RpHESP3	ΔCt	ΔΔCt	2-ΔΔCt	Average	Student's t test
dsGFP	15.24	23.69	8.45	-5.46	44.0173	48.1815
	15.53	23.73	8.2	-5.71	52.3457
	15.27	21.72	6.45	-7.46	176.069	216.925
	15.64	21.54	5.9	-8.01	257.781
	16	24.52	8.52	-5.39	41.9326	33.9623
	15.4	24.61	9.21	-4.7	25.9921
dsRpHESP1	15.07	24.68	9.61	-4.3	19.6983	21.2416	0.170255
	15.36	24.76	9.4	-4.51	22.7848
	15.53	23.77	8.24	-5.67	50.9143	52.9313
	15.48	23.61	8.13	-5.78	54.9482
	15.46	24.46	9	-4.91	30.0647	49.5677
	15.74	23.54	7.8	-6.11	69.0706
dsRpHESP2	15.79	27.78	11.99	-1.92	3.78423	3.59739	0.604244
	15.71	27.85	12.14	-1.77	3.41054
	15.44	23.75	8.31	-5.6	48.5029	44.6444
	15.18	23.74	8.56	-5.35	40.7859
	15.07	21.71	6.64	-7.27	154.343	170.226
	15	21.37	6.37	-7.54	186.108
dsRpHESP3	14.92	28.75	13.83	-0.08	1.05702	1.48777	0.029568
	15.31	28.28	12.97	-0.94	1.91853
	14.97	28.72	13.75	-0.16	1.11729	1.05864
	14.92	28.83	13.91	0	1
	15.78	28.55	12.77	-1.14	2.20381	2.08133
	15.79	28.73	12.94	-0.97	1.95884
dsRpHESP4-8	14.79	20.84	6.05	-7.86	232.325	191.224	0.0753676
	14.66	21.34	6.68	-7.23	150.123
	14.67	21.78	7.11	-6.8	111.43	129.743
	14.99	21.69	6.7	-7.21	148.056
	14.71	20.55	5.84	-8.07	268.727	255.459
	14.49	20.48	5.99	-7.92	242.191
dsRpHESP9	15.61	24.74	9.13	-4.78	27.4741	30.5325	0.124024
	15.53	24.37	8.84	-5.07	33.5909
	14.67	20.57	5.9	-8.01	257.781	231.427
	14.53	20.76	6.23	-7.68	205.074
	14.96	18.9	3.94	-9.97	1002.93	959.716
	14.88	18.95	4.07	-9.84	916.506
	Actin	RpHESP2	ΔCt	ΔΔCt	2-ΔΔCt	Average	Student's t test
dsGFP	15.24	22.43	7.19	-7.35	163.144	243.589
	15.53	21.73	6.2	-8.34	324.034
	15.27	22.74	7.47	-7.07	134.364	146.523
	15.64	22.87	7.23	-7.31	158.683
	16	21.77	5.77	-8.77	436.549	359.318
	15.4	21.8	6.4	-8.14	282.088
dsRpHESP1	15.07	18.57	3.5	-11.04	2105.58	2322.25	0.122889
	15.36	18.59	3.23	-11.31	2538.92
	15.53	21.27	5.74	-8.8	445.722	453.581
	15.48	21.17	5.69	-8.85	461.44
	15.46	23.09	7.63	-6.91	120.259	167.021
	15.74	22.54	6.8	-7.74	213.783
dsRpHESP2	15.79	29.4	13.61	-0.93	1.90528	1.70526	0.000569376
	15.71	29.66	13.95	-0.59	1.50525
	15.44	29.38	13.94	-0.6	1.51572	1.25786
	15.18	29.72	14.54	0	1
	15.07	25.54	10.47	-4.07	16.7955	21.6668
	15	24.81	9.81	-4.73	26.5382
dsRpHESP3	14.92	22.4	7.48	-7.06	133.436	134.838	0.832749
	15.31	22.76	7.45	-7.09	136.239
	14.97	20.85	5.88	-8.66	404.501	347.26
	14.92	21.28	6.36	-8.18	290.018
	15.78	21.79	6.01	-8.53	369.646	311.061
	15.79	22.35	6.56	-7.98	252.476
dsRpHESP4-8	14.79	20.41	5.62	-8.92	484.382	393.358	0.00439493
	14.66	20.96	6.3	-8.24	302.334
	14.67	18.58	3.91	-10.63	1584.71	1573.8
	14.99	18.92	3.93	-10.61	1562.89
	14.71	18.67	3.96	-10.58	1530.73	1536.05
	14.49	18.44	3.95	-10.59	1541.37
dsRpHESP9	15.61	20.48	4.87	-9.67	814.629	995.448	0.0167992
	15.53	19.87	4.34	-10.2	1176.27
	14.67	20.51	5.84	-8.7	415.873	367.723
	14.53	20.75	6.22	-8.32	319.573
	14.96	19.79	4.83	-9.71	837.532	628.149
	14.88	20.71	5.83	-8.71	418.766
	Actin	RpHESP1	ΔCt	ΔΔCt	2-ΔΔCt	Average	Student's t test
dsGFP	15.24	19.46	4.22	-5.98	63.1189	76.5017
	15.53	19.24	3.71	-6.49	89.8845
	15.27	19.22	3.95	-6.25	76.1093	83.3095
	15.64	19.34	3.7	-6.5	90.5097
	16	19.19	3.19	-7.01	128.89	104.949
	15.4	19.26	3.86	-6.34	81.0084
dsRpHESP1	15.07	24.93	9.86	-0.34	1.26576	1.50343	2.43377e-06
	15.36	24.76	9.4	-0.8	1.7411
	15.53	25.52	9.99	-0.21	1.15669	1.07834
	15.48	25.68	10.2	0	1
	15.46	25.37	9.91	-0.29	1.22264	1.26652
	15.74	25.55	9.81	-0.39	1.31039
dsRpHESP2	15.79	18.64	2.85	-7.35	163.144	126.514	0.121305
	15.71	19.42	3.71	-6.49	89.8845
	15.44	18.74	3.3	-6.9	119.428	107.882
	15.18	18.79	3.61	-6.59	96.3358
	15.07	18.69	3.62	-6.58	95.6704	103.166
	15	18.41	3.41	-6.79	110.661
dsRpHESP3	14.92	18.87	3.95	-6.25	76.1093	76.9089	0.260518
	15.31	19.23	3.92	-6.28	77.7085
	14.97	18.33	3.36	-6.84	114.563	130.798
	14.92	17.92	3	-7.2	147.033
	15.78	19.33	3.55	-6.65	100.427	107.893
	15.79	19.14	3.35	-6.85	115.36
dsRpHESP4-8	14.79	16.67	1.88	-8.32	319.573	318.469	2.96007e-06
	14.66	16.55	1.89	-8.31	317.365
	14.67	17.14	2.47	-7.73	212.306	225.581
	14.99	17.29	2.3	-7.9	238.856
	14.71	16.72	2.01	-8.19	292.036	302.516
	14.49	16.4	1.91	-8.29	312.996
dsRpHESP9	15.61	18.6	2.99	-7.21	148.056	160.851	0.000415515
	15.53	18.29	2.76	-7.44	173.645
	14.67	17.59	2.92	-7.28	155.417	139.958
	14.53	17.77	3.24	-6.96	124.5
	14.96	17.47	2.51	-7.69	206.5	190.677
	14.88	17.63	2.75	-7.45	174.853

## Sheet: Fig. S6
Figure S6. Silencing efficiency and specificity of RNA interference in Pyrrhocoris apterus.
	Actin	PaHESP1	ΔCt	ΔΔCt	2-ΔΔCt	Average	Student's t test
dsGFP	15.17	21.91	6.74	-6.84	114.563	107.495
	15.05	21.98	6.93	-6.65	100.427
	16.04	20.43	4.39	-9.19	584.071	395.286
	16.04	21.93	5.89	-7.69	206.5
	15.51	21.97	6.46	-7.12	139.102	138.145
	15.42	21.9	6.48	-7.1	137.187
dsPaHESP1	14.69	26.96	12.27	-1.31	2.47942	2.68364
	14.78	26.83	12.05	-1.53	2.88786
	14.28	27.86	13.58	0	1	1.11557
	14.28	27.56	13.28	-0.3	1.23114
	14.59	27.15	12.56	-1.02	2.02792	2.00705	0.0187429
	14.56	27.15	12.59	-0.99	1.98618
dsPaHESP2	15.51	23.69	8.18	-5.4	42.2243	43.7395
	15.66	23.74	8.08	-5.5	45.2548
	15.19	20.61	5.42	-8.16	286.026	287.02
	15.15	20.56	5.41	-8.17	288.015
	15.14	21.66	6.52	-7.06	133.436	160.419	0.582806
	15.43	21.46	6.03	-7.55	187.403
dsPaHESP3	15.64	22.82	7.18	-6.4	84.4485	86.2416
	15.79	22.91	7.12	-6.46	88.0347
	15.72	22.23	6.51	-7.07	134.364	126.896
	15.81	22.49	6.68	-6.9	119.428
	16	22.67	6.67	-6.91	120.259	119.431	0.206045
	15.77	22.46	6.69	-6.89	118.603
dsPaHESP4	15.21	21.26	6.05	-7.53	184.823	231.514
	15.44	20.9	5.46	-8.12	278.204
	15.31	22.35	7.04	-6.54	93.0542	97.0898
	15.56	22.48	6.92	-6.66	101.125
	15.96	21.53	5.57	-8.01	257.781	229.317	0.74235
	15.5	21.43	5.93	-7.65	200.854
dsPaHESP5	15.87	20.12	4.25	-9.33	643.591	574.271
	15.88	20.48	4.6	-8.98	504.951
	15.54	21.02	5.48	-8.1	274.374	262.553
	15.3	20.91	5.61	-7.97	250.732
	15.6	20.79	5.19	-8.39	335.461	340.176	0.0974441
	15.67	20.82	5.15	-8.43	344.892
dsPaHESP6	15.95	22.85	6.9	-6.68	102.537	96.8381
	15.84	22.91	7.07	-6.51	91.1392
	14.26	22.18	7.92	-5.66	50.5626	50.9156
	14.26	22.16	7.9	-5.68	51.2685
	14.95	22.25	7.3	-6.28	77.7085	75.6126	0.0971309
	14.91	22.29	7.38	-6.2	73.5167
	Actin	PaHESP2	ΔCt	ΔΔCt	2-ΔΔCt	Average	Student's t test
dsGFP	15.17	21.15	5.98	-11.18	2320.15	2352.76
	15.05	20.99	5.94	-11.22	2385.37
	16.04	22.06	6.02	-11.14	2256.7	2746.36
	16.04	21.54	5.5	-11.66	3236.01
	15.51	21.45	5.94	-11.22	2385.37	2267.6
	15.42	21.51	6.09	-11.07	2149.82
dsPaHESP1	14.69	19.79	5.1	-12.06	4269.94	4471.25
	14.78	19.75	4.97	-12.19	4672.57
	14.28	20.31	6.03	-11.13	2241.11	2305.01
	14.28	20.23	5.95	-11.21	2368.9
	14.59	19.99	5.4	-11.76	3468.27	3420.85	0.0531634
	14.56	20	5.44	-11.72	3373.43
dsPaHESP2	15.51	32.67	17.16	0	1	3.04912
	15.66	30.47	14.81	-2.35	5.09824
	15.19	29.19	14	-3.16	8.9383	9.97132
	15.15	28.85	13.7	-3.46	11.0043
	15.14	30.29	15.15	-2.01	4.02782	4.59862	2.91377e-08
	15.43	30.22	14.79	-2.37	5.16941
dsPaHESP3	15.64	22.87	7.23	-9.93	975.501	1044.16
	15.79	22.83	7.04	-10.12	1112.82
	15.72	22.61	6.89	-10.27	1234.75	1326.55
	15.81	22.5	6.69	-10.47	1418.35
	16	22.72	6.72	-10.44	1389.16	1262.68	3.21551e-05
	15.77	22.78	7.01	-10.15	1136.2
dsPaHESP4	15.21	20.76	5.55	-11.61	3125.78	3653.92
	15.44	20.57	5.13	-12.03	4182.07
	15.31	22.34	7.03	-10.13	1120.56	1294.46
	15.56	22.2	6.64	-10.52	1468.37
	15.96	21.06	5.1	-12.06	4269.94	3719.68	0.461575
	15.5	21.03	5.53	-11.63	3169.41
dsPaHESP5	15.87	20.77	4.9	-12.26	4904.87	5080.89
	15.88	20.68	4.8	-12.36	5256.91
	15.54	20.07	4.53	-12.63	6338.83	5673.38
	15.3	20.17	4.87	-12.29	5007.93
	15.6	20.5	4.9	-12.26	4904.87	4956.4	1.55705e-06
	15.67	20.54	4.87	-12.29	5007.93
dsPaHESP6	15.95	21.9	5.95	-11.21	2368.9	2274.36
	15.84	21.91	6.07	-11.09	2179.83
	14.26	20.9	6.64	-10.52	1468.37	1494.26
	14.26	20.85	6.59	-10.57	1520.15
	14.95	21.34	6.39	-10.77	1746.2	1638.46	0.0153162
	14.91	21.49	6.58	-10.58	1530.73
	Actin	PaHESP3	ΔCt	ΔΔCt	2-ΔΔCt	Average	Student's t test
dsGFP	15.17	27.2	12.03	-1.27	2.41162	109.589
	15.05	20.59	5.54	-7.76	216.767
	16.04	20.2	4.16	-9.14	564.175	381.132
	16.04	21.71	5.67	-7.63	198.088
	15.51	20.89	5.38	-7.92	242.191	228.73
	15.42	20.97	5.55	-7.75	215.269
dsPaHESP1	14.69	18.98	4.29	-9.01	515.561	498.298
	14.78	19.17	4.39	-8.91	481.036
	14.28	19.16	4.88	-8.42	342.509	331.041
	14.28	19.26	4.98	-8.32	319.573
	14.59	18.94	4.35	-8.95	494.559	486.136	0.0353399
	14.56	18.96	4.4	-8.9	477.713
dsPaHESP2	15.51	21.28	5.77	-7.53	184.823	182.296
	15.66	21.47	5.81	-7.49	179.769
	15.19	20.01	4.82	-8.48	357.054	331.804
	15.15	20.19	5.04	-8.26	306.555
	15.14	20.57	5.43	-7.87	233.941	260.978	0.820266
	15.43	20.56	5.13	-8.17	288.015
dsPaHESP3	15.64	28.27	12.63	-0.67	1.59107	1.76819
	15.79	28.13	12.34	-0.96	1.94531
	15.72	28.86	13.14	-0.16	1.11729	1.05864
	15.81	29.11	13.3	0	1
	16	26.17	10.17	-3.13	8.75435	6.24324	0.00952679
	15.77	27.17	11.4	-1.9	3.73213
dsPaHESP4	15.21	20.22	5.01	-8.29	312.996	308.716
	15.44	20.49	5.05	-8.25	304.437
	15.31	20.8	5.49	-7.81	224.411	252.275
	15.56	20.73	5.17	-8.13	280.139
	15.96	20.49	4.53	-8.77	436.549	371.552	0.391544
	15.5	20.54	5.04	-8.26	306.555
dsPaHESP5	15.87	20.21	4.34	-8.96	497.999	512.197
	15.88	20.14	4.26	-9.04	526.394
	15.54	20.5	4.96	-8.34	324.034	292.706
	15.3	20.57	5.27	-8.03	261.379
	15.6	20.43	4.83	-8.47	354.588	362.117	0.110136
	15.67	20.44	4.77	-8.53	369.646
dsPaHESP6	15.95	20.86	4.91	-8.39	335.461	332.009
	15.84	20.78	4.94	-8.36	328.557
	14.26	20.22	5.96	-7.34	162.017	160.35
	14.26	20.25	5.99	-7.31	158.683
	14.95	20.63	5.68	-7.62	196.72	188.244	0.876705
	14.91	20.72	5.81	-7.49	179.769
	Actin	PaHESP4	ΔCt	ΔΔCt	2-ΔΔCt	Average	Student's t test
dsGFP	15.17	18.14	2.97	-7.42	171.255	136.19
	15.05	18.78	3.73	-6.66	101.125
	16.04	18.78	2.74	-7.65	200.854	255.844
	16.04	18.15	2.11	-8.28	310.834
	15.51	18.76	3.25	-7.14	141.044	140.073
	15.42	18.69	3.27	-7.12	139.102
dsPaHESP1	14.69	15.68	0.99	-9.4	675.588	694.848
	14.78	15.69	0.91	-9.48	714.109
	14.28	16.73	2.45	-7.94	245.572	193.308
	14.28	17.53	3.25	-7.14	141.044
	14.59	16.49	1.9	-8.49	359.538	287.404	0.0673254
	14.56	17.2	2.64	-7.75	215.269
dsPaHESP2	15.51	18.7	3.19	-7.2	147.033	213.586
	15.66	17.92	2.26	-8.13	280.139
	15.19	17.84	2.65	-7.74	213.783	273.463
	15.15	17.16	2.01	-8.38	333.144
	15.14	18.69	3.55	-6.84	114.563	138.29	0.511268
	15.43	18.48	3.05	-7.34	162.017
dsPaHESP3	15.64	18.22	2.58	-7.81	224.411	324.511
	15.79	17.45	1.66	-8.73	424.612
	15.72	17.44	1.72	-8.67	407.315	321.441
	15.81	18.32	2.51	-7.88	235.568
	16	18.05	2.05	-8.34	324.034	245.303	0.0452801
	15.77	18.78	3.01	-7.38	166.572
dsPaHESP4	15.21	25.02	9.81	-0.58	1.49485	2.03978
	15.44	24.46	9.02	-1.37	2.58471
	15.31	25.51	10.2	-0.19	1.14076	1.49057
	15.56	25.07	9.51	-0.88	1.84038
	15.96	25.48	9.52	-0.87	1.82766	1.41383	0.000160017
	15.5	25.89	10.39	0	1
dsPaHESP5	15.87	16.96	1.09	-9.3	630.346	632.538
	15.88	16.96	1.08	-9.31	634.73
	15.54	18.05	2.51	-7.88	235.568	221.752
	15.3	17.99	2.69	-7.7	207.937
	15.6	17.61	2.01	-8.38	333.144	361.933	0.0198204
	15.67	17.45	1.78	-8.61	390.722
dsPaHESP6	15.95	18.68	2.73	-7.66	202.251	162.518
	15.84	19.29	3.45	-6.94	122.786
	14.26	17.97	3.71	-6.68	102.537	140.532
	14.26	17.17	2.91	-7.48	178.527
	14.95	18.01	3.06	-7.33	160.898	157.087	0.489865
	14.91	18.04	3.13	-7.26	153.277
	Actin	PaHESP5	ΔCt	ΔΔCt	2-ΔΔCt	Average	Student's t test
dsGFP	15.17	32.46	17.29	-7.11	138.141	146.242
	15.05	32.18	17.13	-7.27	154.343
	16.04	33.07	17.03	-7.37	165.421	165.421
	16.04	33.07	17.03	-7.37	165.421
	15.51	34.95	19.44	-4.96	31.125	81.3618
	15.42	32.78	17.36	-7.04	131.599
dsPaHESP1	14.69	33.14	18.45	-5.95	61.8199	109.703
	14.78	31.88	17.1	-7.3	157.586
	14.28	31.83	17.55	-6.85	115.36	135.929
	14.28	31.39	17.11	-7.29	156.498
	14.59	31.59	17	-7.4	168.897	140.941	0.936914
	14.56	32.14	17.58	-6.82	112.986
dsPaHESP2	15.51	35	19.49	-4.91	30.0647	31.7118
	15.66	35	19.34	-5.06	33.3589
	15.19	32.3	17.11	-7.29	156.498	174.585
	15.15	31.96	16.81	-7.59	192.672
	15.14	35	19.86	-4.54	23.2636	60.8118	0.272688
	15.43	33.21	17.78	-6.62	98.36
dsPaHESP3	15.64	35	19.36	-5.04	32.8996	34.702
	15.79	35	19.21	-5.19	36.5044
	15.72	35	19.28	-5.12	34.7755	35.8948
	15.81	35	19.19	-5.21	37.014
	16	32.16	16.16	-8.24	302.334	218.349	0.494238
	15.77	33.1	17.33	-7.07	134.364
dsPaHESP4	15.21	32.94	17.73	-6.67	101.829	176.28
	15.44	31.87	16.43	-7.97	250.732
	15.31	34.01	18.7	-5.7	51.9842	105.333
	15.56	32.65	17.09	-7.31	158.683
	15.96	32.83	16.87	-7.53	184.823	107.34	0.973669
	15.5	35	19.5	-4.9	29.8571
dsPaHESP5	15.87	40	24.13	-0.27	1.20581	1.21
	15.88	40	24.12	-0.28	1.21419
	15.54	35	19.46	-4.94	30.6965	28.3443
	15.3	35	19.7	-4.7	25.9921
	15.6	40	24.4	0	1	1.02486	0.000226239
	15.67	40	24.33	-0.07	1.04972
dsPaHESP6	15.46	35	19.54	-4.86	29.0406	94.9692
	15.3	32.37	17.07	-7.33	160.898
	15.26	32.16	16.9	-7.5	181.019	137.686
	15.07	32.91	17.84	-6.56	94.3532
	15.53	32.58	17.05	-7.35	163.144	97.0269	0.558203
	15.55	35	19.45	-4.95	30.91
	Actin	PaHESP6	ΔCt	ΔΔCt	2-ΔΔCt	Average	Student's t test
dsGFP	15.17	19.67	4.5	-9.08	541.193	531.976
	15.05	19.6	4.55	-9.03	522.758
	16.04	19.79	3.75	-9.83	910.175	781.375
	16.04	20.27	4.23	-9.35	652.575
	15.51	19.5	3.99	-9.59	770.686	659.717
	15.42	19.9	4.48	-9.1	548.748
dsPaHESP1	14.69	19.57	4.88	-8.7	415.873	510.271
	14.78	19.12	4.34	-9.24	604.668
	14.28	19.58	5.3	-8.28	310.834	317.434
	14.28	19.52	5.24	-8.34	324.034
	14.59	19.08	4.49	-9.09	544.958	509.685	0.0253543
	14.56	19.25	4.69	-8.89	474.413
dsPaHESP2	15.51	20.85	5.34	-8.24	302.334	335.99
	15.66	20.71	5.05	-8.53	369.646
	15.19	18.95	3.76	-9.82	903.888	903.888
	15.15	18.91	3.76	-9.82	903.888
	15.14	19.61	4.47	-9.11	552.565	630.87	0.00963332
	15.43	19.54	4.11	-9.47	709.176
dsPaHESP3	15.64	20.8	5.16	-8.42	342.509	358.658
	15.79	20.82	5.03	-8.55	374.806
	15.72	19.64	3.92	-9.66	809.002	853.323
	15.81	19.58	3.77	-9.81	897.644
	16	19.96	3.96	-9.62	786.88	715.235	0.0053575
	15.77	20.02	4.25	-9.33	643.591
dsPaHESP4	15.21	19.63	4.42	-9.16	572.051	628.535
	15.44	19.6	4.16	-9.42	685.019
	15.31	20.04	4.73	-8.85	461.44	478
	15.56	20.19	4.63	-8.95	494.559
	15.96	20.09	4.13	-9.45	699.413	603.938	0.00225827
	15.5	20.09	4.59	-8.99	508.463
dsPaHESP5	15.87	19.67	3.8	-9.78	879.171	888.408
	15.88	19.65	3.77	-9.81	897.644
	15.54	19.62	4.08	-9.5	724.077	571.422
	15.3	20.17	4.87	-8.71	418.766
	15.6	19.63	4.03	-9.55	749.612	683.493	0.000812175
	15.67	19.98	4.31	-9.27	617.374
dsPaHESP6	15.95	28.07	12.12	-1.46	2.75108	2.49283
	15.84	28.26	12.42	-1.16	2.23457
	14.26	27.02	12.76	-0.82	1.76541	1.73534
	14.26	27.07	12.81	-0.77	1.70527
	14.95	27.7	12.75	-0.83	1.77769	2.05358	0.0414139
	14.91	27.27	12.36	-1.22	2.32947

[truncated: 2 more sheets: Fig. S7, Table S3]
